# Supplementary material for: Comparative Methylome Analysis of Campylobacter jejuni Strain YH002 Reveals a Putative Novel Motif and Diverse Epigenetic Regulations of Virulence Genes
Source: Front Microbiol. 2020 Dec 23;11:610395. doi: 10.3389/fmicb.2020.610395 (PMC7785942; doi:10.3389/fmicb.2020.610395)
Supplement: Supplementary file 1 [file Table_1.XLSX]

## Sheet: Sheet1
Supplemental Table 1: Frequency of RAATTY methylation site in the coding sequences of C. jejuni YH002 chromosome
Frequency of RAATTY methylation	CDS start	CDS end	Strand	Gene product
0	15652	15765	+	hypothetical protein
0	21689	21522	-	small hydrophobic protein
0	38995	39070	+	tRNA-Ala-TGC
0	39079	39155	+	tRNA-Ile-GAT
0	40925	41131	+	hypothetical protein
0	43008	43125	+	5S RNA
0	44141	44455	+	FIG00470890: hypothetical protein
0	67663	68013	+	C4-dicarboxylate transporter
0	68067	68291	+	C4-dicarboxylate transporter
0	68302	68469	+	C4-dicarboxylate transporter
0	68488	68604	+	hypothetical protein
0	68592	68837	+	2-oxoglutarate/malate translocator
0	73173	73772	+	FIG00638667: hypothetical protein
0	76768	76412	-	Motility integral membrane protein
0	104446	104754	+	LSU ribosomal protein L21p
0	124586	124993	+	Metal-dependent hydrolase YbeY, involved in rRNA and/or ribosome maturation and assembly
0	150873	150628	-	Putative helix-turn-helix motif protein
0	155613	155768	+	Highly acidic protein
0	161244	161053	-	LSU ribosomal protein L35p
0	161201	161329	+	hypothetical protein
0	169328	169885	+	Ribosome recycling factor
0	178529	178407	-	serine protease pet
0	180287	180171	-	hypothetical protein
0	180860	180666	-	FIG00469456: hypothetical protein
0	189949	190074	+	TnpV
0	192842	192955	+	hypothetical protein
0	195149	194964	-	Magnesium citrate secondary transporter
0	215147	214737	-	Ferric siderophore transport system, biopolymer transport protein ExbD
0	219250	219375	+	Putative lipoprotein of ferric iron transporter system
0	224833	224615	-	FIG00470164: hypothetical protein
0	225832	226014	+	FIG00638667: hypothetical protein
0	226224	226150	-	tRNA-Glu-TTC
0	232469	232876	+	Ribosomal RNA small subunit methyltransferase E (EC 2.1.1.-)
0	253296	253502	+	4-oxalocrotonate tautomerase (EC 5.3.2.-)
0	273356	273135	-	Phosphoglycerate transporter protein PgtP
0	305531	305385	-	LSU ribosomal protein L32p
0	306719	306435	-	Ferredoxin
0	319651	319776	+	hypothetical protein
0	328593	328348	-	4Fe-4S ferredoxin, iron-sulfur binding
0	396256	397482	+	Arginine/ornithine antiporter ArcD
0	400293	400368	+	tRNA-Ala-TGC
0	400377	400453	+	tRNA-Ile-GAT
0	404159	404276	+	5S RNA
0	421382	421188	-	LSU ribosomal protein L28p
0	428540	428298	-	FIG00388607: hypothetical protein
0	438404	438479	+	tRNA-Thr-TGT
0	438529	438614	+	tRNA-Tyr-GTA
0	438621	438697	+	tRNA-Gly-TCC
0	438802	438876	+	tRNA-Thr-GGT
0	438945	440144	+	Translation elongation factor Tu
0	440197	440355	+	LSU ribosomal protein L33p
0	440368	440443	+	tRNA-Trp-CCA
0	440462	440641	+	Preprotein translocase subunit SecE (TC 3.A.5.1.1)
0	459680	459997	+	FIG00470409: hypothetical protein
0	461778	462164	+	SSU ribosomal protein S12p (S23e)
0	494503	494009	-	Flagellar basal-body rod protein FlgC
0	531701	531907	+	hypothetical protein
0	532435	532713	+	conserved hypothetical protein
0	534209	534322	+	hypothetical protein
0	537722	537647	-	tRNA-Met-CAT
0	537830	537756	-	tRNA-Gln-TTG
0	551806	552810	+	hypothetical protein
0	555290	555075	-	FIG00545237: hypothetical protein
0	630676	630834	+	hypothetical protein
0	641321	641551	+	FIG00470215: hypothetical protein
0	664146	664024	-	hypothetical protein
0	672794	673021	+	SSU ribosomal protein S16p
0	673024	673266	+	KH domain RNA binding protein YlqC
0	676818	677102	+	Arsenate reductase (EC 1.20.4.1)
0	685227	685412	+	FIG00469380: hypothetical protein
0	694283	693528	-	Histidine-binding protein precursor
0	699833	700135	+	hypothetical protein
0	701271	701402	+	FIG00469655: hypothetical protein
0	703649	703724	+	tRNA-Ala-TGC
0	703733	703809	+	tRNA-Ile-GAT
0	707515	707632	+	5S RNA
0	708287	708433	+	hypothetical protein
0	709147	709410	+	ISCco1, transposase orfB
0	743908	744081	+	Small hydrophobic protein
0	766353	766048	-	Small hydrophobic protein
0	771706	772230	+	FIG00470444: hypothetical protein
0	773188	773415	+	Probable lipoprotein Cj0818-related protein
0	773441	773665	+	Small hydrophobic protein
0	782525	782941	+	hypothetical protein
0	812216	811647	-	Para-aminobenzoate synthase, amidotransferase component (EC 2.6.1.85)
0	817155	817286	+	Putative arylsulfate sulfotransferase (EC 2.8.2.22)
0	819443	819255	-	Cytochrome c family protein
0	820263	820403	+	hypothetical protein
0	830788	830874	+	tRNA-Leu-CAA
0	830885	830959	+	tRNA-Gly-GCC
0	845369	845223	-	Small hydrophobic protein
0	851177	851061	-	hypothetical protein
0	854454	854158	-	DNA-binding protein HU ## epsilon-proteobacterial type
0	877238	877576	+	ATP synthase F0 sector subunit c
0	877611	877696	+	tRNA-Leu-GAG
0	882893	882817	-	tRNA-Asp-GTC
0	883020	882945	-	tRNA-Val-TAC
0	883102	883027	-	tRNA-Arg-TCT
0	883197	883122	-	tRNA-Lys-TTT
0	883278	883202	-	tRNA-Asp-GTC
0	883405	883330	-	tRNA-Val-TAC
0	883488	883413	-	tRNA-Lys-TTT
0	906232	906098	-	LSU ribosomal protein L34p
0	912001	912129	+	Filamentous haemagglutinin domain protein
0	913435	913566	+	very hypothetical protein Cj0974
0	925921	926127	+	putative membrane protein
0	948268	948344	+	tRNA-Arg-GCG
0	958402	958211	-	FIG00638667: hypothetical protein
0	1057684	1057298	-	Chemotaxis regulator - transmits chemoreceptor signals to flagelllar motor components CheY
0	1080755	1080285	-	Beta-1,3-galactosyltransferase / Beta-1,4-galactosyltransferase
0	1092051	1092353	+	Cytochrome C553 (soluble cytochrome f)
0	1106669	1106442	-	putative periplasmic protein
0	1112083	1111844	-	Twin-arginine translocation protein TatA
0	1141763	1141572	-	hypothetical protein
0	1162162	1162410	+	Ribbon-helix-helix protein, copG family domain protein
0	1162575	1162501	-	tRNA-Asn-GTT
0	1184732	1184863	+	FIG00470841: hypothetical protein
0	1194691	1194900	+	4-oxalocrotonate tautomerase (EC 5.3.2.-)
0	1215403	1215179	-	DNA-directed RNA polymerase omega subunit (EC 2.7.7.6)
0	1223461	1223537	+	tRNA-Met-CAT
0	1226877	1227014	+	hypothetical protein
0	1228800	1228630	-	hypothetical protein
0	1229523	1229329	-	hypothetical protein
0	1233183	1232800	-	hypothetical protein
0	1233918	1233613	-	hypothetical protein
0	1234047	1233931	-	hypothetical protein
0	1235288	1235043	-	hypothetical protein
0	1236065	1235850	-	hypothetical protein
0	1236355	1236065	-	hypothetical protein
0	1236661	1236365	-	hypothetical protein
0	1238049	1237840	-	hypothetical protein
0	1242503	1242390	-	hypothetical protein
0	1242735	1242529	-	hypothetical protein
0	1243281	1242832	-	Single-stranded DNA-binding protein
0	1255598	1255726	+	hypothetical protein
0	1255695	1255814	+	hypothetical protein
0	1255816	1256079	+	hypothetical protein
0	1260467	1260243	-	hypothetical protein
0	1263178	1263029	-	hypothetical protein
0	1267393	1267259	-	hypothetical protein
0	1268838	1268695	-	hypothetical protein
0	1270514	1270293	-	hypothetical protein
0	1272812	1272937	+	hypothetical protein
0	1299644	1299141	-	FIG00470688: hypothetical protein
0	1304427	1304122	-	IncF plasmid conjugative transfer pilus assembly protein TraL
0	1304793	1304509	-	FIG00471953: hypothetical protein
0	1307363	1307575	+	hypothetical protein
0	1309959	1309884	-	tRNA-Phe-GAA
0	1328697	1328918	+	Putative acyl carrier protein
0	1373329	1372604	-	Phosphatidate cytidylyltransferase (EC 2.7.7.41)
0	1380511	1380422	-	tRNA-Ser-GCT
0	1410119	1410313	+	hypothetical protein
0	1410393	1410680	+	FIG00471570: hypothetical protein
0	1414384	1414689	+	FIG00470685: hypothetical protein
0	1415040	1414801	-	Glycerate kinase (EC 2.7.1.31)
0	1418069	1417950	-	hypothetical protein
0	1422048	1421758	-	baseplate assembly protein W, putative
0	1422236	1422045	-	FIG00470824: hypothetical protein
0	1423316	1423194	-	hypothetical protein
0	1423551	1423303	-	Phosphonate ABC transporter phosphate-binding periplasmic component (TC 3.A.1.9.1)
0	1423889	1423548	-	FIG00470735: hypothetical protein
0	1424438	1424872	+	FIG00471901: hypothetical protein
0	1427315	1427773	+	Glycerate kinase (EC 2.7.1.31)
0	1433148	1433339	+	tail protein X, putative
0	1435259	1435053	-	hypothetical protein
0	1436697	1436422	-	Glycerate kinase (EC 2.7.1.31)
0	1438151	1437882	-	FIG00471749: hypothetical protein
0	1440102	1439761	-	FIG00471516: hypothetical protein
0	1440534	1440343	-	Glycerate kinase (EC 2.7.1.31)
0	1456911	1457390	+	Anaerobic C4-dicarboxylate transporter DcuC
0	1458363	1458500	+	Cystathionine beta-lyase (EC 4.4.1.8)
0	1462333	1462557	+	Ferrous iron transport protein A, putative
0	1470955	1470578	-	FIG00638667: hypothetical protein
0	1527304	1526990	-	FIG00638667: hypothetical protein
0	1531649	1531530	-	hypothetical protein
0	1533059	1533256	+	FIG00469462: hypothetical protein
0	1555588	1555370	-	FIG00638667: hypothetical protein
0	1561539	1560880	-	Heavy-metal-associated domain (N-terminus) and membrane-bounded cytochrome biogenesis cycZ-like domain, possible membrane copper tolerance protein
0	1565609	1565512	-	tRNA-SeC-TCA
0	1582478	1582287	-	Formate dehydrogenase subunit or accessory protein
0	1586285	1586506	+	Molybdenum cofactor biosynthesis protein MoaD
0	1655448	1655561	+	LSU ribosomal protein L36p
0	1655939	1656331	+	SSU ribosomal protein S11p (S14e)
0	1671017	1671517	+	Phosphatidylglycerophosphatase A (EC 3.1.3.27)
0	1671596	1671859	+	SSU ribosomal protein S20p
0	1682748	1682822	+	tRNA-Gly-GCC
0	1682939	1683012	+	tRNA-Cys-GCA
0	1683034	1683121	+	tRNA-Ser-TGA
0	1713050	1712868	-	FIG00469787: hypothetical protein
0	1722715	1722563	-	hypothetical protein
0	1723197	1722781	-	FIG00638667: hypothetical protein
0	1723456	1723372	-	tRNA-Leu-TAG
0	1723537	1723461	-	tRNA-Arg-TCT
0	1723628	1723552	-	tRNA-Arg-TCG
0	1723708	1723632	-	tRNA-His-GTG
0	1723810	1723733	-	tRNA-Pro-TGG
0	1725556	1725353	-	FIG00469414: hypothetical protein
0	1748531	1748298	-	LSU ribosomal protein L24p (L26e)
0	1748899	1748531	-	LSU ribosomal protein L14p (L23e)
0	1749150	1748899	-	SSU ribosomal protein S17p (S11e)
0	1749345	1749160	-	LSU ribosomal protein L29p (L35e)
0	1759458	1759382	-	tRNA-Met-CAT
0	1759594	1759681	+	tRNA-Ser-GGA
0	1759728	1759803	+	tRNA-Ala-GGC
0	1759807	1759882	+	tRNA-Val-GAC
1	1728875	1729144	+	Flagellar biosynthesis protein FliQ
2	14938	14699	-	Periplasmic dsDNA and ssDNA-binding protein contributing to transformation
2	17894	17613	-	FIG00761799: membrane protein
2	37398	38901	+	Small Subunit Ribosomal RNA; ssuRNA; SSU rRNA
2	72056	71409	-	FIG00470281: hypothetical protein
2	72336	72863	+	FIG00638667: hypothetical protein
2	72940	73188	+	FIG00638667: hypothetical protein
2	89788	89219	-	Cytolethal distending toxin subunit C
2	101033	101656	+	FIG00545237: hypothetical protein
2	110330	110755	+	ATP synthase F0 sector subunit b' (EC 3.6.3.14)
2	115641	116030	+	ATP synthase epsilon chain (EC 3.6.3.14)
2	116593	116982	+	Biopolymer transport protein ExbD/TolR
2	128091	127729	-	C4-type zinc finger protein, DksA/TraR family
2	136999	137196	+	Hypothetical protein Cj0135
2	149384	149599	+	Small hydrophobic protein Cj0260c-related protein
2	151226	150870	-	Diacylglycerol kinase (EC 2.7.1.107)
2	152879	153637	+	Exodeoxyribonuclease III (EC 3.1.11.2)
2	155520	155047	-	Molybdenum cofactor biosynthesis protein MoaC
2	158896	159450	+	FIG00470425: hypothetical protein
2	160959	160606	-	LSU ribosomal protein L20p
2	178293	178162	-	serine protease pet
2	179348	179145	-	pathogenicity domain protein
2	179968	179699	-	Glycerate kinase (EC 2.7.1.31)
2	180579	180418	-	FIG00470664: hypothetical protein
2	209865	210074	+	Alkylphosphonate utilization operon protein PhnA
2	224505	224203	-	FIG00470164: hypothetical protein
2	233613	233813	+	LSU ribosomal protein L31p @ LSU ribosomal protein L31p, zinc-dependent
2	237080	238282	+	Aspartate aminotransferase (EC 2.6.1.1)
2	251092	250562	-	membrane protein
2	275968	275588	-	Aspartate 1-decarboxylase (EC 4.1.1.11)
2	286169	285855	-	Quaternary ammonium compound-resistance protein SugE
2	286510	286172	-	Quaternary ammonium compound-resistance protein SugE
2	298474	298884	+	Peroxide stress regulator; Ferric uptake regulation protein; Fe2+/Zn2+ uptake regulation proteins
2	333016	333486	+	Lipoprotein signal peptidase (EC 3.4.23.36)
2	335394	335645	+	FIG00469484: hypothetical protein
2	343615	343827	+	SSU ribosomal protein S21p
2	363197	362562	-	FIG00470210: hypothetical protein
2	368871	369155	+	Aspartyl-tRNA(Asn) amidotransferase subunit C (EC 6.3.5.6) @ Glutamyl-tRNA(Gln) amidotransferase subunit C (EC 6.3.5.7)
2	388222	388368	+	FIG00469792: hypothetical protein
2	389196	388492	-	SrpA-related protein
2	391544	391335	-	Putative H-T-H containing protein
2	391713	391940	+	hypothetical protein
2	394710	395042	+	FIG00469522: hypothetical protein
2	398696	400199	+	Small Subunit Ribosomal RNA; ssuRNA; SSU rRNA
2	416878	417465	+	Ferric receptor CfrA
2	421003	420788	-	FIG01371694: hypothetical protein
2	441210	441635	+	LSU ribosomal protein L11p (L12e)
2	453003	452242	-	Transcriptional regulator, IclR family
2	454139	454402	+	Altronate dehydratase (EC 4.2.1.7)
2	462234	462704	+	SSU ribosomal protein S7p (S5e)
2	464821	464897	+	tRNA-Arg-CCT
2	464915	465064	+	hypothetical protein
2	470848	471075	+	Ammonium transporter
2	482188	481898	-	FIG00470286: hypothetical protein
2	490764	491039	+	Sodium-dependent phosphate transporter
2	514734	515099	+	Possible flagellar protein
2	531150	531344	+	FIG00470092: hypothetical protein
2	534650	534805	+	hypothetical protein
2	544285	543548	-	Twin-arginine translocation protein TatC
2	555727	555293	-	FIG00545237: hypothetical protein
2	577593	577090	-	Nonheme iron-containing ferritin
2	619984	619343	-	Di-/tripeptide transporter
2	624477	623935	-	ATP-dependent protease HslV (EC 3.4.25.-)
2	626269	626553	+	Ribosome-associated heat shock protein implicated in the recycling of the 50S subunit (S4 paralog)
2	630854	631114	+	Potassium-transporting ATPase A chain (EC 3.6.3.12) (TC 3.A.3.7.1)
2	631148	631369	+	Potassium-transporting ATPase A chain (EC 3.6.3.12) (TC 3.A.3.7.1)
2	660806	661618	+	Flagellar basal-body rod protein FlgF
2	664138	664833	+	FIG00469729: hypothetical protein
2	673259	673798	+	16S rRNA processing protein RimM
2	698481	698654	+	Filamentous haemagglutinin domain protein
2	698651	698815	+	Filamentous haemagglutinin domain protein
2	700375	700542	+	Putative hemolysin activation/secretion protein
2	702052	703555	+	Small Subunit Ribosomal RNA; ssuRNA; SSU rRNA
2	709618	709968	+	ISCco1, transposase orfB
2	710829	710975	+	hypothetical protein
2	804954	804451	-	Probable integral membrane protein Cj0851c
2	805283	804954	-	ATP synthase protein I-like membrane protein
2	815679	816038	+	Periplasmic thiol:disulfide interchange protein, DsbA-like
2	816871	817107	+	Putative arylsulfate sulfotransferase (EC 2.8.2.22)
2	819279	819067	-	Cytochrome c family protein
2	825047	825319	+	SSU ribosomal protein S15p (S13e)
2	844266	844631	+	HIT family protein
2	856450	856863	+	Acyl-CoA thioester hydrolase (EC 3.1.2.-)
2	865775	866323	+	Adenine phosphoribosyltransferase (EC 2.4.2.7)
2	877893	878804	+	Ribosomal protein L11 methyltransferase (EC 2.1.1.-)
2	895511	895077	-	FIG00545237: hypothetical protein
2	905787	905437	-	Protein YidD
2	911799	912041	+	Filamentous haemagglutinin domain protein
2	912840	913163	+	FIG00470257: hypothetical protein
2	916407	916985	+	Hot dog fold protein HP0420
2	917159	916986	-	FIG00545237: hypothetical protein
2	924654	924466	-	hypothetical protein
2	938835	938317	-	FIG00732228: membrane protein
2	994301	993951	-	membrane protein
2	998583	998410	-	Exodeoxyribonuclease VII small subunit (EC 3.1.11.6)
2	1005461	1005886	+	Possible acetyltransferase
2	1011818	1012195	+	SSU ribosomal protein S6p
2	1012204	1012755	+	Single-stranded DNA-binding protein
2	1012766	1013026	+	SSU ribosomal protein S18p @ SSU ribosomal protein S18p, zinc-independent
2	1017404	1017706	+	Transformation system protein
2	1044776	1045003	+	Carbon storage regulator
2	1045764	1046216	+	tmRNA-binding protein SmpB
2	1063512	1062910	-	Lipid carrier : UDP-N-acetylgalactosaminyltransferase (EC 2.4.1.-)
2	1081252	1082136	+	CMP-N-acetylneuraminate-beta-galactosamide-alpha-2,3-sialyltransferase (EC 2.4.99.-)
2	1084257	1085099	+	Beta-1,4-N-acetylgalactosaminyltransferase (EC 2.4.1.-) / N-Acetylneuraminate cytidylyltransferase (EC 2.7.7.43)
2	1086653	1086399	-	FIG00471437: hypothetical protein
2	1092582	1092376	-	Type cbb3 cytochrome oxidase biogenesis protein CcoS, involved in heme b insertion
2	1103431	1103168	-	FIG00469836: hypothetical protein
2	1103995	1103501	-	Arginine/ornithine antiporter ArcD
2	1109464	1108757	-	FIG000859: hypothetical protein YebC
2	1109573	1109914	+	Spermidine export protein MdtJ
2	1153626	1153423	-	FIG00469930: hypothetical protein
2	1157594	1157854	+	Heat shock protein 60 family co-chaperone GroES
2	1157876	1159513	+	Heat shock protein 60 family chaperone GroEL
2	1189435	1189887	+	FIG00387922: hypothetical protein
2	1226544	1226774	+	Erythrocyte membrane-associated antigen
2	1229332	1228835	-	hypothetical protein
2	1231384	1230887	-	hypothetical protein
2	1237003	1236755	-	hypothetical protein
2	1239103	1238558	-	hypothetical protein
2	1239337	1239182	-	hypothetical protein
2	1240605	1240474	-	hypothetical protein
2	1246253	1245684	-	hypothetical protein
2	1254246	1254686	+	pilT protein, putative
2	1259474	1259154	-	hypothetical protein
2	1261032	1260640	-	hypothetical protein
2	1263733	1263323	-	hypothetical protein
2	1264222	1263761	-	hypothetical protein
2	1264973	1264755	-	hypothetical protein
2	1265803	1265153	-	DNA/RNA non-specific endonuclease
2	1268164	1267673	-	hypothetical phage protein, putative
2	1269977	1269774	-	hypothetical protein
2	1270238	1269987	-	FIG00471615: hypothetical protein
2	1270845	1270498	-	hypothetical protein
2	1273488	1273057	-	hypothetical protein
2	1275627	1275779	+	IncF plasmid conjugative transfer pilus assembly protein TraW
2	1280600	1281028	+	thioredoxin, putative
2	1285208	1285441	+	hypothetical protein
2	1286048	1286329	+	Domain of unknown function (DUF332) superfamily
2	1289661	1289542	-	hypothetical protein
2	1302734	1301388	-	IncF plasmid conjugative transfer pilus assembly protein TraB
2	1343548	1344090	+	Putative transferase
2	1344163	1344483	+	FIG00471415: hypothetical protein
2	1346427	1346786	+	FIG00469667: hypothetical protein
2	1350906	1351256	+	Legionaminic acid cytidylyltransferase (EC 2.7.7.43)
2	1351424	1351606	+	Legionaminic acid cytidylyltransferase (EC 2.7.7.43)
2	1381129	1380575	-	FIG00732228: membrane protein
2	1383603	1383112	-	Cytochrome c nitrite reductase, small subunit NrfH
2	1406532	1406906	+	Predicted hydrolase of the alpha/beta superfamily
2	1409078	1409701	+	phage repressor protein, putative
2	1415702	1415193	-	phage major tail tube protein, putative
2	1416922	1415729	-	major tail sheath protein
2	1418419	1418048	-	FIG00469719: hypothetical protein
2	1420598	1419978	-	probable phage tail protein
2	1422877	1422245	-	Baseplate assembly protein V
2	1423191	1422877	-	FIG00470123: hypothetical protein
2	1424289	1423900	-	FIG00470179: hypothetical protein
2	1428365	1430035	+	Phage protein
2	1435759	1436430	+	Endonuclease I precursor (EC 3.1.21.1)
2	1437193	1436744	-	Glycerate kinase (EC 2.7.1.31)
2	1440346	1440161	-	FIG00470000: hypothetical protein
2	1441460	1440537	-	DNA transposition protein
2	1443803	1443603	-	FIG00470129: hypothetical protein
2	1450804	1451514	+	FIG00638667: hypothetical protein
2	1457814	1458350	+	Anaerobic C4-dicarboxylate transporter DcuC
2	1472495	1473031	+	Flagellar biosynthesis protein FliL
2	1507245	1507057	-	Histidinol-phosphate aminotransferase (EC 2.6.1.9)
2	1521400	1521963	+	Putative ATP/GTP-binding protein
2	1522691	1523404	+	Probable integral membrane protein Cj1452
2	1532655	1532996	+	FIG00469721: hypothetical protein
2	1548528	1548139	-	SSU ribosomal protein S9p (S16e)
2	1555275	1554673	-	Arginine/ornithine antiporter ArcD
2	1556714	1556451	-	Cytochrome c oxidase subunit CcoQ (EC 1.9.3.1)
2	1582287	1581745	-	Formate dehydrogenase-O, major subunit (EC 1.2.1.2) @ selenocysteine-containing
2	1589076	1588645	-	CRISPR-associated protein Cas2
2	1610397	1610744	+	Transcriptional regulator, HxlR family
2	1621688	1620186	-	Type I restriction-modification system, DNA-methyltransferase subunit M (EC 2.1.1.72)
2	1621752	1621865	+	Type I restriction-modification system, DNA-methyltransferase subunit M (EC 2.1.1.72)
2	1624261	1624584	+	Arsenical resistance operon repressor
2	1625023	1624592	-	Putative transcriptional regulator
2	1634477	1634181	-	NADH-ubiquinone oxidoreductase chain K (EC 1.6.5.3)
2	1634992	1634474	-	NADH-ubiquinone oxidoreductase chain J (EC 1.6.5.3)
2	1642525	1642022	-	NADH-ubiquinone oxidoreductase chain B (EC 1.6.5.3)
2	1642896	1642507	-	NADH ubiquinone oxidoreductase chain A (EC 1.6.5.3)
2	1655058	1655276	+	Translation initiation factor 1
2	1679588	1679962	+	dicarboxylic acid transporter PcaT
2	1682832	1682920	+	tRNA-Leu-TAA
2	1689116	1689541	+	Ferric siderophore transport system, biopolymer transport protein ExbB
2	1695003	1694563	-	Ribonuclease HI (EC 3.1.26.4)
2	1697945	1698217	+	Iron-sulfur cluster assembly scaffold protein NifU
2	1710402	1709944	-	Probable lipoprotein
2	1751178	1750897	-	SSU ribosomal protein S19p (S15e)
2	1752910	1752296	-	LSU ribosomal protein L4p (L1e)
2	1753803	1753492	-	SSU ribosomal protein S10p (S20e)
2	1761022	1760420	-	3-isopropylmalate dehydratase small subunit (EC 4.2.1.33)
2	1767222	1766998	-	FIG00638667: hypothetical protein
3	778262	779038	+	Leader peptidase (Prepilin peptidase) (EC 3.4.23.43)
3	1203167	1202664	-	Hydrogenase maturation protease (EC 3.4.24.-)
3	1373676	1373338	-	Putative coiled-coil protein
4	5257	4916	-	putative periplasmic protein
4	17647	17498	-	FIG00761799: membrane protein
4	39696	42754	+	Large Subunit Ribosomal RNA; lsuRNA; LSU rRNA
4	59498	59821	+	FIG00470053: hypothetical protein
4	61686	62570	+	Flagellar basal-body rod modification protein FlgD
4	67238	67543	+	C4-dicarboxylate transporter
4	79583	79110	-	2-amino-4-hydroxy-6-hydroxymethyldihydropteridine pyrophosphokinase (EC 2.7.6.3)
4	83971	83621	-	Hemerythrin-like iron-binding protein
4	87241	86501	-	Predicted L-lactate dehydrogenase, Fe-S oxidoreductase subunit YkgE
4	91512	91745	+	Arginine/ornithine antiporter ArcD
4	104765	105019	+	LSU ribosomal protein L27p
4	113330	114214	+	ATP synthase gamma chain (EC 3.6.3.14)
4	116030	116584	+	MotA/TolQ/ExbB proton channel family protein
4	119059	119556	+	Outer membrane lipoprotein omp16 precursor
4	120522	121091	+	FKBP-type peptidyl-prolyl cis-trans isomerase SlyD (EC 5.2.1.8)
4	144554	143751	-	Zinc ABC transporter, inner membrane permease protein ZnuB
4	145401	144547	-	Zinc ABC transporter, ATP-binding protein ZnuC
4	168142	168837	+	Arginine/ornithine antiporter ArcD
4	170497	170907	+	FIG00732228: membrane protein
4	177043	176597	-	Predicted amino-acid acetyltransferase (EC 2.3.1.1) complementing ArgA function in Arginine Biosynthesis pathway
4	178873	178691	-	serine protease pet
4	180193	180047	-	FIG00470268: hypothetical protein
4	180463	180350	-	FIG00470664: hypothetical protein
4	181297	180977	-	FIG00469916: hypothetical protein
4	181428	181309	-	hypothetical protein
4	194877	194239	-	First ORF in transposon ISC1904
4	204441	204968	+	Peptide deformylase (EC 3.5.1.88)
4	206472	207170	+	Maebl
4	229230	229745	+	FIG00638667: hypothetical protein
4	232044	232469	+	Putative haem-binding lipoprotein
4	234654	235337	+	23S rRNA (guanosine-2'-O-) -methyltransferase rlmB (EC 2.1.1.-)
4	239928	240242	+	Thioredoxin
4	255139	255579	+	3-hydroxyacyl-[acyl-carrier-protein] dehydratase, FabZ form (EC 4.2.1.59)
4	265448	264927	-	Positive regulator of CheA protein activity (CheW)
4	286644	287180	+	LSU ribosomal protein L25p
4	315840	315397	-	FIG00732228: membrane protein
4	324543	325292	+	Tryptophan synthase alpha chain (EC 4.2.1.20)
4	325785	326093	+	Flagellar motor switch protein FliN
4	326094	326891	+	Probable transmembrane protein Cj0352
4	346659	347150	+	FIG001943: hypothetical protein YajQ
4	350719	350147	-	membrane protein
4	354148	353684	-	6,7-dimethyl-8-ribityllumazine synthase (EC 2.5.1.78)
4	367157	366867	-	FIG00469601: hypothetical protein
4	369788	370261	+	Ferric uptake regulation protein FUR
4	373564	374400	+	Arginine/ornithine antiporter ArcD
4	377134	377916	+	Fumarate reductase cytochrome b subunit
4	400994	403905	+	Large Subunit Ribosomal RNA; lsuRNA; LSU rRNA
4	412671	413528	+	Putative succinate dehydrogenase cytochrome b subunit
4	414330	414563	+	Acyl carrier protein
4	419053	419649	+	Uridine diphosphate glucose pyrophosphatase (EC 3.6.1.45)
4	424912	424394	-	Arginine/ornithine antiporter ArcD
4	435492	435109	-	FIG00469384: hypothetical protein
4	437551	438312	+	Methionine ABC transporter ATP-binding protein
4	440651	441184	+	Transcription antitermination protein NusG
4	442543	443022	+	LSU ribosomal protein L10p (P0)
4	465761	466135	+	FIG00469387: hypothetical protein
4	470013	470699	+	Ammonium transporter
4	484361	484606	+	Phosphoribosylformylglycinamidine synthase, PurS subunit (EC 6.3.5.3)
4	487114	487482	+	CrcB protein
4	494944	494513	-	Flagellar basal-body rod protein FlgB
4	503789	504100	+	2-oxoglutarate oxidoreductase, delta subunit, putative (EC 1.2.7.3)
4	511469	511858	+	Putative integral memnbrane protein
4	517412	517687	+	FIG00469490: hypothetical protein
4	538954	539397	+	Transamidase GatB domain protein
4	545921	546391	+	Adenosine (5')-pentaphospho-(5'')-adenosine pyrophosphohydrolase (EC 3.6.1.-)
4	548739	549881	+	Alternative dihydrofolate reductase 2 / Dihydropteroate synthase (EC 2.5.1.15)
4	567494	567745	+	UDP-galactose-lipid carrier transferase (EC 2.-.-.-)
4	589418	589699	+	[NiFe] hydrogenase metallocenter assembly protein HypC
4	591745	592089	+	[NiFe] hydrogenase nickel incorporation protein HypA
4	609653	610480	+	Rare lipoprotein A precursor
4	626950	627678	+	Lipopolysaccharide ABC transporter, ATP-binding protein LptB
4	634801	634163	-	First ORF in transposon ISC1904
4	641541	641783	+	FIG00469447: hypothetical protein
4	644364	644062	-	Possible sugar transferase
4	659538	660650	+	Cell division protein FtsZ (EC 3.4.24.-)
4	666084	666578	+	Phosphoribosylaminoimidazole carboxylase catalytic subunit (EC 4.1.1.21)
4	671392	672729	+	Signal recognition particle, subunit Ffh SRP54 (TC 3.A.5.1.1)
4	674510	674866	+	LSU ribosomal protein L19p
4	704350	707261	+	Large Subunit Ribosomal RNA; lsuRNA; LSU rRNA
4	734005	732983	-	Probable periplasmic protein Cj0776c
4	740605	741345	+	Ferredoxin-type protein NapG (periplasmic nitrate reductase)
4	743557	743895	+	periplasmic diheme c-type cytochrome, NapB
4	744163	744408	+	FIG00469412: hypothetical protein
4	772325	773095	+	Glutamine-binding periplasmic protein
4	774396	773662	-	Flagellar biosynthesis protein FliP
4	782406	781993	-	CoA-binding domain protein
4	793845	793648	-	FIG00469370: hypothetical protein
4	797554	797273	-	Integral membrane protein YggT, involved in response to extracytoplasmic stress (osmotic shock)
4	801137	800856	-	Uncharacterized homolog of the cytoplasmic domain of flagellar protein FhlB
4	817758	818042	+	arylsulfate sulfotransferase
4	818137	818307	+	arylsulfate sulfotransferase
4	857043	856903	-	FIG00469610: hypothetical protein
4	865446	865778	+	FIG01145279: membrane protein
4	906101	905775	-	Ribonuclease P protein component (EC 3.1.26.5)
4	912141	912443	+	FIG00470885: hypothetical protein
4	917695	917168	-	Thermonuclease family protein
4	948811	948347	-	Arginine/ornithine antiporter ArcD
4	952770	952075	-	Branched-chain amino acid transport ATP-binding protein LivF (TC 3.A.1.4.1)
4	954576	953524	-	Branched-chain amino acid transport system permease protein LivM (TC 3.A.1.4.1)
4	984282	983506	-	Thiazole biosynthesis protein ThiG
4	986986	986387	-	Arginine/ornithine antiporter ArcD
4	1017703	1018365	+	FIG00638667: hypothetical protein
4	1034747	1034475	-	Preprotein translocase subunit YajC (TC 3.A.5.1.1)
4	1051897	1051259	-	Multiple antibiotic resistance protein marC
4	1054492	1053875	-	Phosphatidylserine decarboxylase-related protein
4	1081197	1080856	-	Beta-1,3-galactosyltransferase / Beta-1,4-galactosyltransferase
4	1082117	1083148	+	N-acetylneuraminate synthase (EC 2.5.1.56)
4	1086390	1085863	-	FIG00471437: hypothetical protein
4	1122278	1121775	-	Ubiquinol-cytochrome C reductase iron-sulfur subunit (EC 1.10.2.2)
4	1126100	1125603	-	Signal transduction protein CetB, mediates an energy taxis response
4	1128099	1127605	-	Signal transduction protein CetB, mediates an energy taxis response
4	1135837	1136331	+	S-ribosylhomocysteine lyase (EC 4.4.1.21) / Autoinducer-2 production protein LuxS
4	1142440	1141760	-	ATP synthase F0 sector subunit a (EC 3.6.3.14)
4	1167189	1167563	+	HspR, transcriptional repressor of DnaK operon
4	1169204	1169536	+	FIG00469465: hypothetical protein
4	1178819	1179139	+	FIG00469756: hypothetical protein
4	1232012	1231428	-	hypothetical protein
4	1234522	1234097	-	hypothetical protein
4	1235056	1234685	-	Death on curing protein, Doc toxin
4	1235840	1235349	-	Thymidine kinase (EC 2.7.1.21)
4	1238544	1238134	-	hypothetical protein
4	1240379	1239420	-	hypothetical protein
4	1241198	1240617	-	hypothetical protein
4	1242272	1241391	-	FIG00470782: hypothetical protein
4	1248046	1248594	+	Phage Rha protein
4	1249433	1250176	+	Phage antirepressor protein
4	1250191	1251558	+	TraD, putative
4	1253953	1254249	+	M protein, putative
4	1259805	1259464	-	hypothetical protein
4	1264746	1264219	-	hypothetical protein
4	1268698	1268303	-	hypothetical protein
4	1269554	1268904	-	FIG00470684: hypothetical protein
4	1279805	1280587	+	IncF plasmid conjugative transfer surface exclusion protein TraT
4	1284377	1283736	-	hypothetical protein
4	1285442	1285723	+	Death on curing protein, Doc toxin
4	1285834	1286061	+	FIG00472656: hypothetical protein
4	1292698	1292087	-	hypothetical protein
4	1296186	1295683	-	Signal peptidase I (EC 3.4.21.89)
4	1299144	1298698	-	Phosphonate ABC transporter phosphate-binding periplasmic component (TC 3.A.1.9.1)
4	1304118	1303540	-	IncF plasmid conjugative transfer pilus assembly protein TraE
4	1307595	1307828	+	hypothetical protein
4	1312771	1312100	-	Menaquinone via futalosine step 1
4	1322925	1323281	+	Aminoglycoside N3'-acetyltransferase (EC 2.3.1.81)
4	1337109	1337582	+	N-Acetyltransferase PseH involved in the biosynthesis of pseudaminic acid
4	1386754	1386344	-	FIG00469648: hypothetical protein
4	1409789	1410109	+	FIG00471569: hypothetical protein
4	1411523	1410708	-	DNA adenine methylase
4	1412116	1411628	-	phage virion morphogenesis protein, putative
4	1418922	1418416	-	FIG00470940: hypothetical protein
4	1421761	1420595	-	baseplate assembly protein J, putative
4	1424874	1425689	+	Mu-like prophage I protein, putative
4	1425692	1426219	+	FIG00469991: hypothetical protein
4	1426222	1427199	+	FIG00472447: hypothetical protein
4	1431417	1432655	+	prophage MuSo1, F protein, putative
4	1435665	1435381	-	DNA-binding protein, putative
4	1437882	1437190	-	FIG00470704: hypothetical protein
4	1439654	1439169	-	host-nuclease inhibitor protein Gam, putative
4	1453598	1453284	-	FIG00470277: hypothetical protein
4	1455250	1455720	+	Ankyrin-repeat containing protein
4	1456545	1456907	+	Endoribonuclease L-PSP
4	1457447	1457848	+	Anaerobic C4-dicarboxylate transporter DcuC
4	1466713	1465889	-	Enoyl-[acyl-carrier-protein] reductase [NADH] (EC 1.3.1.9)
4	1473798	1473379	-	Arginine/ornithine antiporter ArcD
4	1480857	1480096	-	Putative sugar nucleotidyltransferase
4	1484814	1484620	-	Methyltransferase (EC 2.1.1.-), possibly involved in O-methyl phosphoramidate capsule modification
4	1497262	1496957	-	FIG00469885: hypothetical protein
4	1520846	1520064	-	Capsular polysaccharide ABC transporter, permease protein KpsM
4	1522000	1522689	+	Dimeric dUTPase (EC 3.6.1.23)
4	1525735	1526832	+	Peptide chain release factor 2
4	1530491	1530874	+	JHP0747 family
4	1533299	1533733	+	FIG00469453: hypothetical protein
4	1548956	1548531	-	LSU ribosomal protein L13p (L13Ae)
4	1557384	1556719	-	Cytochrome c oxidase subunit CcoO (EC 1.9.3.1)
4	1559669	1558989	-	Putative two-component response regulator
4	1564237	1563809	-	FIG00469556: hypothetical protein
4	1566961	1567188	+	FIG00626672: hypothetical protein
4	1599256	1598807	-	Possible bacterioferritin
4	1610732	1611181	+	Homolog of BLC protein
4	1622886	1623218	+	Transcriptional regulator, HxlR family
4	1623305	1623478	+	putative membrane protein
4	1640006	1639779	-	NADH-ubiquinone oxidoreductase chain E (EC 1.6.5.3)
4	1656359	1656985	+	SSU ribosomal protein S4p (S9e)
4	1664812	1665435	+	Phosphoribosyl-AMP cyclohydrolase (EC 3.5.4.19) / Phosphoribosyl-ATP pyrophosphatase (EC 3.6.1.31)
4	1671878	1672945	+	Peptide chain release factor 1
4	1679928	1680845	+	dicarboxylic acid transporter PcaT
4	1689534	1689923	+	Biopolymer transport protein ExbD/TolR
4	1689920	1690603	+	Ferric siderophore transport system, periplasmic binding protein TonB
4	1691650	1691489	-	putative periplasmic protein
4	1700026	1700337	+	FIG000557: hypothetical protein co-occurring with RecR
4	1709942	1709190	-	Glutamate racemase (EC 5.1.1.3)
4	1716015	1716554	+	Periplasmic protein p19 involved in high-affinity Fe2+ transport
4	1720427	1721077	+	Fe2+ ABC transporter, ATP-binding subunit
4	1722482	1722045	-	CopG protein
4	1742758	1743306	+	Putative efflux protein
4	1745716	1745324	-	LSU ribosomal protein L15p (L27Ae)
4	1746164	1745721	-	SSU ribosomal protein S5p (S2e)
4	1748294	1747749	-	LSU ribosomal protein L5p (L11e)
4	1749757	1749332	-	LSU ribosomal protein L16p (L10e)
4	1750461	1749760	-	SSU ribosomal protein S3p (S3e)
4	1750886	1750461	-	LSU ribosomal protein L22p (L17e)
4	1752010	1751180	-	LSU ribosomal protein L2p (L8e)
4	1752293	1752012	-	LSU ribosomal protein L23p (L23Ae)
4	1753482	1752907	-	LSU ribosomal protein L3p (L3e)
4	1754763	1754002	-	Ribosomal large subunit pseudouridine synthase B (EC 4.2.1.70)
5	506772	507035	+	FIG00469421: hypothetical protein
5	852565	853125	+	Cytochrome oxidase biogenesis protein Sco1/SenC/PrrC, putative copper metallochaperone
5	860288	859359	-	Ribose-phosphate pyrophosphokinase (EC 2.7.6.1)
5	1260253	1259807	-	hypothetical protein
5	1427766	1428365	+	FIG00471217: hypothetical protein
6	35797	36792	+	L-asparaginase (EC 3.5.1.1)
6	43749	44144	+	FIG00470890: hypothetical protein
6	64667	64215	-	FIG00470070: hypothetical protein
6	66805	66371	-	Hemerythrin-like iron-binding protein
6	76431	75739	-	RNA polymerase sigma factor for flagellar operon
6	84186	83947	-	Hemerythrin-like iron-binding protein
6	85072	84416	-	Predicted L-lactate dehydrogenase, hypothetical protein subunit YkgG
6	110766	111278	+	ATP synthase F0 sector subunit b
6	129396	128554	-	Acetyl-coenzyme A carboxyl transferase beta chain (EC 6.4.1.2)
6	162703	163104	+	Hemerythrin-like iron-binding protein
6	163282	164463	+	Cysteine desulfurase (EC 2.8.1.7)
6	168941	169312	+	Preprotein translocase subunit SecG (TC 3.A.5.1.1)
6	173820	173272	-	carbonic anhydrase, family 3
6	203821	204405	+	ATP-dependent Clp protease proteolytic subunit (EC 3.4.21.92)
6	208515	209081	+	Phosphoribosylglycinamide formyltransferase (EC 2.1.2.2)
6	219022	218171	-	Putative lipoprotein, similar to CjrA of Escherichia coli O164
6	253119	252205	-	Branched-chain amino acid aminotransferase (EC 2.6.1.42)
6	257598	258638	+	Rod shape-determining protein MreB
6	264927	264304	-	Phosphoserine phosphatase (EC 3.1.3.3)
6	269332	268715	-	FIG022708: hypothetical protein
6	271923	271171	-	Major antigenic peptide PEB3
6	272783	272187	-	Glycerol-3-phosphate transporter
6	273144	272764	-	Glycerol-3-phosphate transporter
6	273611	274387	+	5-nucleotidase SurE (EC 3.1.3.5)
6	277648	276824	-	3-methyl-2-oxobutanoate hydroxymethyltransferase (EC 2.1.2.11)
6	287177	287722	+	Peptidyl-tRNA hydrolase (EC 3.1.1.29)
6	290036	290803	+	NagD, Predicted sugar phosphatases of the HAD superfamily
6	303079	303429	+	Translation initiation inhibitor
6	305908	305555	-	FIG00469629: hypothetical protein
6	306322	305909	-	Nucleoside diphosphate kinase (EC 2.7.4.6)
6	309478	308735	-	Flagellar motor rotation protein MotB
6	319528	318743	-	Arginine/ornithine antiporter ArcD
6	329377	328706	-	Phosphate regulon transcriptional regulatory protein PhoB (SphR)
6	333470	333922	+	Protoporphyrinogen IX oxidase, novel form, HemJ (EC 1.3.-.-)
6	343947	344552	+	FIG01388762: membrane lipoprotein
6	357363	357857	+	Shikimate kinase I (EC 2.7.1.71)
6	357854	358813	+	Tryptophanyl-tRNA synthetase (EC 6.1.1.2)
6	369223	369786	+	Colicin V production protein
6	379884	380609	+	Succinate dehydrogenase iron-sulfur protein (EC 1.3.99.1)
6	384642	385346	+	FIG00638667: hypothetical protein
6	389740	390312	+	FIG00638667: hypothetical protein
6	392594	393010	+	FIG00638667: hypothetical protein
6	395117	395500	+	FIG00469840: hypothetical protein
6	397496	398212	+	Putative periplasmic ATP /GTP-binding protein
6	408372	409115	+	3-oxoacyl-[acyl-carrier protein] reductase (EC 1.1.1.100)
6	414590	415804	+	3-oxoacyl-[acyl-carrier-protein] synthase, KASII (EC 2.3.1.179)
6	420778	419681	-	Methyl-accepting chemotaxis signal transduction protein
6	426866	426387	-	Protein of unknown function DUF374
6	443043	443420	+	LSU ribosomal protein L7/L12 (P1/P2)
6	476706	477257	+	Septum formation protein Maf
6	494002	493706	-	Flagellar hook-basal body complex protein FliE
6	517045	517431	+	Flagellar biosynthesis protein FliS
6	519527	520480	+	FIG001614: Membrane protein
6	524726	523710	-	putative integral membrane protein
6	534811	535680	+	Hypothetical protein Cj0569
6	544694	544278	-	Twin-arginine translocation protein TatB
6	547596	548132	+	DNA replication regulator family
6	552807	553568	+	RNA binding methyltransferase FtsJ like
6	556417	555785	-	Arginine/ornithine antiporter ArcD
6	566859	567482	+	UDP-galactose-lipid carrier transferase (EC 2.-.-.-)
6	578778	579692	+	Phosphate transport system permease protein PstC (TC 3.A.1.7.1)
6	588675	589418	+	[NiFe] hydrogenase nickel incorporation-associated protein HypB
6	590771	591745	+	[NiFe] hydrogenase metallocenter assembly protein HypE
6	602197	601619	-	Adenylate kinase (EC 2.7.4.3)
6	611462	611923	+	OstA family organic solvent tolerance protein
6	619172	618492	-	Di-/tripeptide transporter
6	620661	620113	-	FIG00638667: hypothetical protein
6	626153	624933	-	Argininosuccinate synthase (EC 6.3.4.5)
6	626550	626957	+	TsaE protein, required for threonylcarbamoyladenosine t(6)A37 formation in tRNA
6	631447	631779	+	Potassium-transporting ATPase A chain (EC 3.6.3.12) (TC 3.A.3.7.1)
6	636715	637077	+	Potassium-transporting ATPase C chain (EC 3.6.3.12) (TC 3.A.3.7.1)
6	661647	662438	+	Flagellar basal-body rod protein FlgG
6	668721	669437	+	FIG137478: Hypothetical protein
6	673831	674499	+	tRNA (Guanine37-N1) -methyltransferase (EC 2.1.1.31)
6	674999	675412	+	Transthyretin-like periplasmic protein
6	681795	681163	-	Hypothetical protein YggS, proline synthase co-transcribed bacterial homolog PROSC
6	682576	681830	-	Flagellin C
6	685951	685409	-	Molybdopterin biosynthesis molybdochelatase MogA
6	691097	691876	+	Thiamin ABC transporter, transmembrane component
6	714265	714795	+	Heat shock protein GrpE
6	724044	723466	-	Thymidylate kinase (EC 2.7.4.9)
6	724511	724035	-	Phosphopantetheine adenylyltransferase (EC 2.7.7.3)
6	753828	753613	-	Prevent-host-death family protein
6	755489	754938	-	Holliday junction DNA helicase RuvA
6	766961	766365	-	Hydroxyacylglutathione hydrolase (EC 3.1.2.6)
6	806898	806551	-	FIG00711847: hypothetical protein
6	806978	807826	+	Methylenetetrahydrofolate dehydrogenase (NADP+) (EC 1.5.1.5) / Methenyltetrahydrofolate cyclohydrolase (EC 3.5.4.9)
6	811578	811180	-	hypothetical protein
6	821262	821020	-	FIG00469466: hypothetical protein
6	824872	824462	-	Rrf2 family transcriptional regulator
6	836925	836437	-	FIG00638667: hypothetical protein
6	849014	848547	-	tRNA (cytidine(34)-2'-O)-methyltransferase (EC 2.1.1.207)
6	851693	852112	+	Copper metallochaperone, bacterial analog of Cox17 protein
6	852116	852568	+	FIG00638667: hypothetical protein
6	864843	864289	-	Chemotaxis response regulator protein-glutamate methylesterase CheB (EC 3.1.1.61)
6	865009	865446	+	Ribose 5-phosphate isomerase B (EC 5.3.1.6)
6	888248	888757	+	Outer membrane lipoprotein carrier protein LolA
6	899517	898747	-	DnaJ-like protein DjlA
6	906363	906842	+	Protein export cytoplasm protein SecA ATPase RNA helicase (TC 3.A.5.1.1)
6	921140	920301	-	Putative amino-acid transporter periplasmic solute-binding protein
6	957737	956622	-	Branched-chain amino acid ABC transporter, amino acid-binding protein (TC 3.A.1.4.1)
6	958202	957768	-	Putative cytochrome C
6	958961	958455	-	Arginine/ornithine antiporter ArcD
6	962299	961784	-	Putative lipoprotein required for motility
6	974792	974073	-	Arginine-tRNA-protein transferase (EC 2.3.2.8)
6	985276	985085	-	Sulfur carrier protein ThiS
6	987680	986979	-	NAD-dependent protein deacetylase of SIR2 family
6	1006570	1007175	+	Oxygen-insensitive NAD(P)H nitroreductase (EC 1.-.-.-) / Dihydropteridine reductase (EC 1.5.1.34)
6	1007300	1007836	+	CDP-diacylglycerol--glycerol-3-phosphate 3-phosphatidyltransferase (EC 2.7.8.5)
6	1011589	1011152	-	D-alanyl-D-alanine carboxypeptidase (EC 3.4.16.4)
6	1016703	1017407	+	Pyrroline-5-carboxylate reductase (EC 1.5.1.2)
6	1018428	1018814	+	Probable periplasmic protein Cj1079
6	1020050	1019418	-	Thiamin-phosphate pyrophosphorylase (EC 2.5.1.3)
6	1020852	1020040	-	Phosphomethylpyrimidine kinase (EC 2.7.4.7)
6	1025518	1025231	-	Protein of unknown function, DUF583 superfamily
6	1029495	1028983	-	Probable lipoprotein Cj1090c
6	1038852	1039739	+	Aspartate carbamoyltransferase (EC 2.1.3.2)
6	1046829	1047119	+	ATP-dependent Clp protease adaptor protein ClpS
6	1058696	1057803	-	N-linked glycosylation glycosyltransferase PglG
6	1089080	1088520	-	Phosphoheptose isomerase 1 (EC 5.3.1.-)
6	1091927	1091409	-	D-glycero-D-manno-heptose 1,7-bisphosphate phosphatase (EC 3.1.1.-)
6	1108747	1108265	-	Peptidyl-prolyl cis-trans isomerase (EC 5.2.1.8)
6	1109914	1110222	+	Spermidine export protein MdtI
6	1121773	1120523	-	Ubiquinol--cytochrome c reductase, cytochrome B subunit (EC 1.10.2.2)
6	1147464	1148021	+	Arginine/ornithine antiporter ArcD
6	1152144	1151419	-	FIG00469741: hypothetical protein
6	1154883	1154272	-	Riboflavin synthase eubacterial/eukaryotic (EC 2.5.1.9)
6	1161404	1160739	-	Two-component system response regulator DccR
6	1164586	1163912	-	Putative two-component regulator
6	1177451	1176849	-	FIG00469769: hypothetical protein
6	1184704	1184234	-	FIG00469585: hypothetical protein
6	1197522	1198799	+	Major outer membrane protein
6	1200192	1200863	+	Two-component system response regulator RacR
6	1216133	1215414	-	Uridine monophosphate kinase (EC 2.7.4.22)
6	1217378	1216185	-	Membrane-bound metallopeptidase
6	1224954	1225325	+	hypothetical protein
6	1226314	1225376	-	Integrase-recombinase protein XERCD family
6	1228614	1228126	-	FIG00469806: hypothetical protein
6	1230824	1229658	-	DNA primase (EC 2.7.7.-)
6	1232712	1232098	-	hypothetical protein
6	1233560	1233198	-	hypothetical protein
6	1246526	1247215	+	hypothetical protein
6	1247233	1248033	+	Phage antirepressor protein
6	1248612	1249415	+	hypothetical protein
6	1261894	1261049	-	hypothetical protein
6	1266574	1265822	-	hypothetical protein
6	1266980	1266531	-	FIG00469626: hypothetical protein
6	1275905	1276300	+	IncF plasmid conjugative transfer pilus assembly protein TraW
6	1276317	1277315	+	IncF plasmid conjugative transfer pilus assembly protein TraU
6	1294220	1293030	-	FIG00471014: hypothetical protein
6	1301375	1300611	-	Thiol:disulfide involved in conjugative transfer
6	1303543	1302731	-	IncF plasmid conjugative transfer pilus assembly protein TraK
6	1318734	1318279	-	Biotin carboxyl carrier protein of acetyl-CoA carboxylase
6	1332997	1333224	+	Putative acyl carrier protein
6	1346113	1346388	+	FIG00469770: hypothetical protein
6	1363636	1361918	-	Flagellin
6	1430045	1431415	+	FIG00471796: hypothetical protein
6	1432781	1433155	+	phage tail protein, putative
6	1439110	1438148	-	FIG00469659: hypothetical protein
6	1445516	1445899	+	Predicted hydrolase of the alpha/beta superfamily
6	1451520	1452050	+	FIG00545237: hypothetical protein
6	1456377	1455721	-	YheO-like PAS domain
6	1460911	1461687	+	MmgE/PrpD family protein, putative
6	1470221	1470547	+	Iojap protein
6	1491842	1491168	-	D-glycero-D-manno-heptose 1-phosphate guanosyltransferase
6	1494313	1493462	-	Methyltransferase, FkbM family protein
6	1540425	1539838	-	Transformation system protein
6	1542722	1542420	-	Transformation system protein
6	1558863	1557397	-	Cytochrome c oxidase subunit CcoN (EC 1.9.3.1)
6	1576974	1576237	-	Molybdate transport repressor domain protein ModE
6	1588389	1588502	+	hypothetical protein
6	1636638	1635640	-	NADH-ubiquinone oxidoreductase chain H (EC 1.6.5.3)
6	1643674	1643009	-	Oligopeptide transport ATP-binding protein OppF (TC 3.A.1.5.1)
6	1650667	1651089	+	Putative bacterial haemoglobin
6	1655564	1655929	+	SSU ribosomal protein S13p (S18e)
6	1658015	1658368	+	LSU ribosomal protein L17p
6	1709188	1708430	-	Methionine aminopeptidase (EC 3.4.11.18)
6	1725363	1724701	-	FIG00638667: hypothetical protein
6	1747747	1747562	-	SSU ribosomal protein S14p (S29e) @ SSU ribosomal protein S14p (S29e), zinc-dependent
6	1767942	1768541	+	FIG00638667: hypothetical protein
7	214735	213989	-	Ferric siderophore transport system, periplasmic binding protein TonB
7	580774	581514	+	Phosphate transport ATP-binding protein PstB (TC 3.A.1.7.1)
7	1073399	1072605	-	Polysaccharide biosynthesis protein WlaX
7	1115496	1114729	-	Flagellar biosynthesis protein FliR
7	1313403	1312777	-	Uracil phosphoribosyltransferase (EC 2.4.2.9)
7	1747552	1747157	-	SSU ribosomal protein S8p (S15Ae)
8	15650	15003	-	Rubrerythrin
8	19289	19963	+	Queuosine Biosynthesis QueC ATPase
8	31649	30264	-	Putative transmembrane symporter
8	56730	55687	-	Cytochrome c family protein
8	93308	94432	+	Cytochrome d ubiquinol oxidase subunit II (EC 1.10.3.-)
8	96132	95437	-	Uracil-DNA glycosylase, family 1
8	100641	101009	+	FIG00545237: hypothetical protein
8	103085	104287	+	FIG00638667: hypothetical protein
8	126756	125830	-	tRNA dihydrouridine synthase B (EC 1.-.-.-)
8	134703	135587	+	UDP-3-O-[3-hydroxymyristoyl] N-acetylglucosamine deacetylase (EC 3.5.1.108)
8	140147	140590	+	FIG000325: clustered with transcription termination protein NusA
8	155069	154806	-	FIG00469877: hypothetical protein
8	183314	182796	-	Translation initiation factor 3
8	186053	185250	-	Undecaprenyl-diphosphatase (EC 3.6.1.27)
8	189452	188307	-	Magnesium citrate secondary transporter
8	195464	195811	+	FIG00638667: hypothetical protein
8	228736	229233	+	FIG00469824: hypothetical protein
8	231463	232044	+	6-carboxytetrahydropterin synthase (EC 4.1.2.50) @ Queuosine biosynthesis QueD, PTPS-I
8	250562	250053	-	Arginine/ornithine antiporter ArcD
8	253499	253954	+	Thiol peroxidase, Bcp-type (EC 1.11.1.15)
8	269968	269483	-	Transcription elongation factor GreA
8	275020	275478	+	Putative acetyltransferase (EC 2.3.1.-)
8	280278	279604	-	Molybdenum transport system permease protein ModB (TC 3.A.1.8.1)
8	280672	280271	-	FIG00469761: hypothetical protein
8	282763	282152	-	Biotin synthesis protein BioG
8	285845	285240	-	Dethiobiotin synthetase (EC 6.3.3.3)
8	287724	288782	+	Permease YjgP/YjgQ
8	307641	308729	+	Flagellar biosynthesis protein FlhB
8	313076	314437	+	Putative transmembrane transport protein
8	323372	324550	+	Tryptophan synthase beta chain (EC 4.2.1.20)
8	329773	329456	-	Dihydroneopterin aldolase (EC 4.1.2.25)
8	330366	329758	-	Acyl-phosphate:glycerol-3-phosphate O-acyltransferase PlsY
8	341365	340262	-	RND efflux system, membrane fusion protein CmeA
8	373017	373550	+	FIG00469546: hypothetical protein
8	391949	392581	+	Putative acidic periplasmic protein
8	396128	395544	-	FIG000605: protein co-occurring with transport systems (COG1739)
8	417474	418013	+	Ferric receptor CfrA
8	425429	424902	-	Putative membrane protein
8	430959	429772	-	FIG00732228: membrane protein
8	431033	432079	+	Menaquinone via futalosine step 3
8	454405	455571	+	Altronate dehydratase (EC 4.2.1.7)
8	456870	457658	+	FIG00553873: hypothetical protein
8	457669	458925	+	Fucose permease
8	489377	489694	+	FIG00470600: hypothetical protein
8	490270	490752	+	Sodium-dependent phosphate transporter
8	506076	506633	+	2-oxoglutarate oxidoreductase, gamma subunit (EC 1.2.7.3)
8	518119	518688	+	Translation elongation factor P
8	521619	522905	+	Arginine/ornithine antiporter ArcD
8	541112	541576	+	Acetolactate synthase small subunit (EC 2.2.1.6)
8	558603	559667	+	Fructose-bisphosphate aldolase class II (EC 4.1.2.13)
8	569023	570195	+	Macrolide-specific efflux protein MacA
8	574673	573495	-	Possible periplasmic protein
8	584219	584866	+	Predicted metal-dependent hydrolase
8	599126	599509	+	Putative Holliday junction resolvase YggF
8	601050	600553	-	Peptide methionine sulfoxide reductase MsrA (EC 1.8.4.11)
8	610486	610974	+	3-deoxy-D-manno-octulosonate 8-phosphate phosphatase (EC 3.1.3.45)
8	612513	613007	+	membrane protein
8	632563	632859	+	Potassium-transporting ATPase B chain (EC 3.6.3.12) (TC 3.A.3.7.1)
8	647404	646706	-	Flagellar L-ring protein FlgH
8	683088	682618	-	Arginine/ornithine antiporter ArcD
8	710758	710060	-	Ferric siderophore transport system, periplasmic binding protein TonB
8	725773	725111	-	Flagellar basal-body P-ring formation protein FlgA
8	728235	727462	-	Methionine ABC transporter substrate-binding protein
8	737039	737566	+	Thiol peroxidase, Tpx-type (EC 1.11.1.15)
8	742124	742645	+	Nitrate reductase cytochrome c550-type subunit
8	762034	763092	+	Dihydroorotate dehydrogenase (EC 1.3.3.1)
8	780063	780785	+	tRNA pseudouridine synthase A (EC 4.2.1.70)
8	786477	785728	-	Oxidoreductase
8	791748	790807	-	FIG00387915: hypothetical protein
8	795173	794682	-	Molybdopterin-guanine dinucleotide biosynthesis protein MobB
8	821023	820391	-	FIG00638667: hypothetical protein
8	834870	834208	-	Two-component system response regulator
8	839560	838727	-	4-hydroxy-3-methylbut-2-enyl diphosphate reductase (EC 1.17.1.2)
8	845230	844661	-	4-methyl-5(B-hydroxyethyl)-thiazole monophosphate biosynthesis enzyme
8	845485	846228	+	Putative amino acid ABC tansporter permease protein
8	846221	846949	+	Putative glutamine transport ATP-binding protein
8	862599	861820	-	Major cell-binding factor precursor PebA
8	863349	862621	-	Amino-acid ABC transporter ATP-binding protein PebC
8	875658	874318	-	Putative transmembrane transport protein
8	882749	882369	-	FIG00469510: hypothetical protein
8	884335	883550	-	Putative glutamine transport system permease
8	889488	888754	-	FIG00638667: hypothetical protein
8	896195	895521	-	methyl-accepting chemotaxis protein (tlpB), putative
8	903850	903032	-	RNA-binding protein Jag
8	906839	907447	+	DNA polymerase, bacteriophage-type (EC 2.7.7.7)
8	909439	911430	+	FIG00638667: hypothetical protein
8	926888	926130	-	Uncharacterized protein Cj0990c
8	933658	933086	-	FIG00638667: hypothetical protein
8	934850	933753	-	Putative membrane protein YeiH
8	953527	952757	-	Branched-chain amino acid transport ATP-binding protein LivG (TC 3.A.1.4.1)
8	955472	954576	-	High-affinity branched-chain amino acid transport system permease protein LivH (TC 3.A.1.4.1)
8	975043	974792	-	FIG00469427: hypothetical protein
8	976632	977795	+	Cell division protein FtsW
8	980813	979962	-	Putative periplasmic ATP/GTP-binding protein
8	1016287	1016676	+	Flagellar assembly factor FliW
8	1041458	1041895	+	FIG00469468: hypothetical protein
8	1052259	1051900	-	Peptide methionine sulfoxide reductase MsrB (EC 1.8.4.12)
8	1053865	1053137	-	CDP-diacylglycerol--serine O-phosphatidyltransferase (EC 2.7.8.8)
8	1062944	1062336	-	4-amino-6-deoxy-N-Acetyl-D-hexosaminyl-(Lipid carrier) acetyltrasferase
8	1079069	1078074	-	Capsular polysaccharide synthesis protein
8	1104768	1103992	-	Arginine/ornithine antiporter ArcD
8	1116118	1115483	-	Putative ABC transporter ATP binding protein
8	1117204	1116131	-	Translation elongation factor Ts
8	1117995	1117204	-	SSU ribosomal protein S2p (SAe)
8	1143849	1142509	-	DNA repair protein RadA
8	1169533	1170153	+	Predicted phosphatase
8	1218833	1218168	-	Cell division transporter, ATP-binding protein FtsE (TC 3.A.5.1.1)
8	1223758	1224957	+	Mobile element protein
8	1244248	1243799	-	hypothetical protein
8	1271928	1271014	-	hypothetical protein
8	1278016	1278960	+	hypothetical protein
8	1300614	1299613	-	Conjugative transfer protein TraV
8	1305080	1305895	+	hypothetical protein
8	1307892	1308326	+	Mobile element protein
8	1311453	1312103	+	Trk system potassium uptake protein TrkA
8	1316093	1316908	+	Possible periplasmic protein
8	1324558	1324788	+	Putative acyl carrier protein
8	1325671	1326087	+	FIG00469638: hypothetical protein
8	1341318	1342289	+	dTDP-glucose 4,6-dehydratase (EC 4.2.1.46)
8	1346826	1347830	+	Legionaminic acid synthase (EC 2.5.1.56)
8	1347823	1348977	+	UDP-N-acetylglucosamine 2-epimerase (EC 5.1.3.14)
8	1369136	1368621	-	Type II secretion envelope pseudopilin protein (PulG,guides folded protein to PulD in outer membrane)
8	1400204	1400647	+	Xanthine-guanine phosphoribosyltransferase (EC 2.4.2.22)
8	1401400	1401969	+	FIG00638667: hypothetical protein
8	1405073	1404471	-	Nucleoside 5-triphosphatase RdgB (dHAPTP, dITP, XTP-specific) (EC 3.6.1.15)
8	1433333	1434310	+	putative regulator of late gene expression
8	1435066	1434275	-	Transcription-repair coupling factor
8	1444624	1445325	+	FIG00469983: hypothetical protein
8	1447631	1448953	+	L-seryl-tRNA(Sec) selenium transferase (EC 2.9.1.1)
8	1452586	1452095	-	Flavodoxin 1
8	1458479	1459525	+	Cystathionine beta-lyase (EC 4.4.1.8)
8	1469588	1468590	-	NAD-dependent glyceraldehyde-3-phosphate dehydrogenase (EC 1.2.1.12)
8	1473031	1473378	+	Holo-[acyl-carrier protein] synthase (EC 2.7.8.7)
8	1480106	1479594	-	Adenylylsulfate kinase (EC 2.7.1.25)
8	1485394	1484939	-	Methyltransferase (EC 2.1.1.-), possibly involved in O-methyl phosphoramidate capsule modification
8	1520067	1519405	-	Capsular polysaccharide ABC transporter, ATP-binding protein KpsT
8	1530867	1531550	+	16S rRNA (guanine(966)-N(2))-methyltransferase (EC 2.1.1.171)
8	1536354	1537118	+	Putative membrane protein YfcA
8	1548014	1547055	-	Outer membrane fibronectin-binding protein
8	1563205	1562654	-	Hypothetical protein probably associated with Carbamoyl-phosphate synthase
8	1578848	1577916	-	Putative formate dehydrogenase, cytochrome B subunit (EC 1.2.1.2)
8	1589959	1589069	-	CRISPR-associated protein Cas1
8	1596253	1597002	+	Diaminopimelate epimerase (EC 5.1.1.7)
8	1596977	1597708	+	Possible periplasmic protein
8	1605300	1604614	-	ABC-type tungstate transport system, permease protein
8	1605379	1606188	+	ABC-type tungstate transport system, periplasmic binding protein
8	1618516	1618677	+	hypothetical protein
8	1623610	1624251	+	Transporter
8	1634179	1632389	-	NADH-ubiquinone oxidoreductase chain L (EC 1.6.5.3)
8	1635630	1634989	-	NADH-ubiquinone oxidoreductase chain I (EC 1.6.5.3)
8	1645162	1644374	-	Putative peptide ABC-transport system permease protein
8	1664043	1664810	+	Imidazole glycerol phosphate synthase cyclase subunit (EC 4.1.3.-)
8	1668987	1669874	+	Possible two-component regulator
8	1688151	1687735	-	FIG00638667: hypothetical protein
8	1694576	1693902	-	Ribonuclease III (EC 3.1.26.3)
8	1698204	1698755	+	FIG00469423: hypothetical protein
8	1705291	1706013	+	Uncharacterized ABC transporter, ATP-binding protein YrbF
8	1712725	1711577	-	Na+/H+ antiporter NhaA type
8	1716637	1718040	+	Fe2+ ABC transporter, substrate binding protein
8	1718030	1719319	+	Cell division protein FtsX
8	1746532	1746176	-	LSU ribosomal protein L18p (L5e)
8	1774561	1774007	-	Crossover junction endodeoxyribonuclease RuvC (EC 3.1.22.4)
9	245571	246446	+	Zinc transporter ZupT
9	347159	347635	+	FIG00545237: hypothetical protein
9	502905	503774	+	Succinyl-CoA ligase [ADP-forming] alpha chain (EC 6.2.1.5)
9	729336	728425	-	Methionine ABC transporter permease protein
9	736203	736940	+	Major antigenic peptide PEB2
9	866342	866938	+	FIG139438: lipoprotein B
9	912446	912838	+	FIG00469439: hypothetical protein
10	24477	23563	-	Cytochrome c551 peroxidase (EC 1.11.1.5)
10	43232	43759	+	FIG00470890: hypothetical protein
10	74663	73821	-	Flagellar motor switch protein FliN
10	82348	83379	+	FIG00469778: hypothetical protein
10	91399	90593	-	Cytolethal distending toxin subunit A
10	108642	109427	+	Chromosome (plasmid) partitioning protein ParA
10	123454	123975	+	Nicotinamidase (EC 3.5.1.19)
10	128552	128103	-	LSU m3Psi1915 methyltransferase RlmH
10	146573	148528	+	Methyl-accepting chemotaxis signal transduction protein
10	158414	157557	-	Predicted signal transduction protein
10	164473	165444	+	Iron-sulfur cluster assembly scaffold protein IscU/NifU-like
10	170921	171943	+	Ribonucleotide reductase of class Ia (aerobic), beta subunit (EC 1.17.4.1)
10	202487	203821	+	Cell division trigger factor (EC 5.2.1.8)
10	209153	209872	+	Integral membrane protein TerC
10	215895	215134	-	Ferric siderophore transport system, biopolymer transport protein ExbB
10	226372	226935	+	Arginine/ornithine antiporter ArcD
10	227861	228745	+	Menaquinone via futalosine polyprenyltransferase (MenA homolog)
10	232878	233534	+	Ribosomal RNA small subunit methyltransferase E (EC 2.1.1.-)
10	240376	241314	+	Thioredoxin reductase (EC 1.8.1.9)
10	249572	248997	-	putative cytochrome C-type haem-binding periplasmic protein
10	255579	256370	+	Acyl-[acyl-carrier-protein]--UDP-N-acetylglucosamine O-acyltransferase (EC 2.3.1.129)
10	276813	275965	-	Pantoate--beta-alanine ligase (EC 6.3.2.1)
10	277865	278638	+	Beta-lactamase (EC 3.5.2.6)
10	283902	282760	-	8-amino-7-oxononanoate synthase (EC 2.3.1.47)
10	300833	301996	+	Exodeoxyribonuclease VII large subunit (EC 3.1.11.6)
10	304400	303426	-	3-oxoacyl-[acyl-carrier-protein] synthase, KASIII (EC 2.3.1.180)
10	306926	307522	+	Alkyl hydroperoxide reductase subunit C-like protein
10	325363	325785	+	Putative uncharacterized protein FIG019238
10	342092	341460	-	Transcriptional repressor of CmeABC operon, CmeR
10	366880	366251	-	Pantothenate kinase type III, CoaX-like (EC 2.7.1.33)
10	374397	375185	+	Shikimate 5-dehydrogenase I alpha (EC 1.1.1.25)
10	377900	379891	+	Succinate dehydrogenase flavoprotein subunit (EC 1.3.99.1)
10	385482	386210	+	FIG00471287: hypothetical protein
10	389304	389666	+	Diadenosine tetraphosphate (Ap4A) hydrolase and other HIT family hydrolases
10	409125	409532	+	FIG00469784: hypothetical protein
10	426385	425426	-	FIG00469410: hypothetical protein
10	436893	437549	+	Amino-acid ABC transporter integral membrane protein
10	458909	459679	+	Predicted metal-dependent hydrolase of the TIM-barrel fold
10	467382	468158	+	Indole-3-glycerol phosphate synthase (EC 4.1.1.48)
10	483642	484352	+	Phosphoribosylaminoimidazole-succinocarboxamide synthase (EC 6.3.2.6)
10	500829	501731	+	Malate dehydrogenase (EC 1.1.1.37)
10	505234	506079	+	2-oxoglutarate oxidoreductase, beta subunit (EC 1.2.7.3)
10	518848	519540	+	FIG015373: Membrane protein
10	548138	548737	+	DNA poymerase III subunit delta' (EC 2.7.7.7)
10	561201	562154	+	FIG00638667: hypothetical protein
10	575670	574660	-	FIG00638667: hypothetical protein
10	593154	592111	-	Family of unknown function (DUF450) family
10	599499	600377	+	Ribosomal RNA small subunit methyltransferase B (EC 2.1.1.-)
10	601609	601091	-	Inorganic pyrophosphatase (EC 3.6.1.1)
10	607760	608575	+	Putative deoxyribonuclease YcfH
10	624920	624477	-	LSU ribosomal protein L9p
10	669434	670591	+	Lipid IVA 3-deoxy-D-manno-octulosonic acid transferase (EC 2.4.99.12) [often with (EC 2.4.99.13) also]
10	687072	688118	+	Ferric iron ABC transporter, iron-binding protein
10	694610	695329	+	FIG00638667: hypothetical protein
10	720410	719772	-	Serine acetyltransferase (EC 2.3.1.30)
10	741345	742124	+	Polyferredoxin NapH (periplasmic nitrate reductase)
10	744405	744896	+	FIG00469640: hypothetical protein
10	753611	752892	-	2-hydroxy-6-oxohepta-2,4-dienoate hydrolase
10	765228	766007	+	3-oxoacyl-[acyl-carrier protein] reductase (EC 1.1.1.100)
10	767779	768705	+	Tetraacyldisaccharide 4'-kinase (EC 2.7.1.130)
10	770111	770830	+	3-deoxy-manno-octulosonate cytidylyltransferase (EC 2.7.7.38)
10	776976	777593	+	FIG00469724: hypothetical protein
10	790363	790815	+	Methylated-DNA--protein-cysteine methyltransferase (EC 2.1.1.63)
10	807836	808684	+	Signal peptidase I (EC 3.4.21.89)
10	818391	819032	+	Periplasmic thiol:disulfide interchange protein, DsbA-like
10	820022	819507	-	Cytochrome c family protein
10	861055	860396	-	Putative ABC-type amino-acid transporter permease protein
10	868383	869486	+	GTP-binding and nucleic acid-binding protein YchF
10	877005	875671	-	Putative transmembrane transport protein
10	893120	892248	-	N-carbamoylputrescine amidase (3.5.1.53) / Omega amidase (Nit2 homolog)
10	894004	893117	-	Cobalt-zinc-cadmium resistance protein
10	909000	908626	-	4-hydroxybenzoyl-CoA thioesterase family active site
10	913624	915348	+	Putative hemolysin activation/secretion protein
10	929988	929497	-	FIG00469386: hypothetical protein
10	979954	978791	-	Putative transmembrane transport protein
10	982368	981763	-	Thiamin-phosphate pyrophosphorylase (EC 2.5.1.3)
10	985085	984285	-	Sulfur carrier protein adenylyltransferase ThiF
10	998417	997641	-	Predicted amidohydrolase
10	1037478	1036282	-	S-adenosylmethionine synthetase (EC 2.5.1.6)
10	1043964	1044782	+	tRNA pseudouridine synthase B (EC 4.2.1.70)
10	1045000	1045767	+	4-diphosphocytidyl-2-C-methyl-D-erythritol kinase (EC 2.7.1.148)
10	1049220	1049867	+	Leucyl/phenylalanyl-tRNA--protein transferase (EC 2.3.2.6)
10	1056426	1054489	-	Cell division protein FtsH (EC 3.4.24.-)
10	1062226	1061726	-	FIG00732228: membrane protein
10	1072547	1071561	-	UDP-glucose 4-epimerase (EC 5.1.3.2)
10	1079127	1080296	+	Beta-1,3-galactosyltransferase / Beta-1,4-galactosyltransferase
10	1102152	1101958	-	Hypothetical protein Cj1162c
10	1108101	1106680	-	hypothetical protein
10	1112702	1112085	-	Guanylate kinase (EC 2.7.4.8)
10	1144715	1143849	-	Signal recognition particle receptor protein FtsY (=alpha subunit) (TC 3.A.5.1.1)
10	1145272	1144715	-	putative lipoprotein thioredoxin
10	1150030	1149224	-	Inner membrane protein YihY, formerly thought to be RNase BN
10	1161552	1162151	+	Hemerythrin-like iron-binding protein
10	1173018	1173968	+	COG1565: Uncharacterized conserved protein
10	1174939	1173965	-	Possible phosphatase
10	1175765	1176859	+	4-hydroxythreonine-4-phosphate dehydrogenase (EC 1.1.1.262)
10	1194151	1194633	+	G:T/U mismatch-specific uracil/thymine DNA-glycosylase
10	1200035	1198914	-	Chaperone protein DnaJ
10	1203889	1203197	-	Quinone-reactive Ni/Fe hydrogenase, cytochrome b subunit
10	1206757	1205618	-	Quinone-reactive Ni/Fe-hydrogenase small chain precursor (EC 1.12.5.1)
10	1211786	1210695	-	Enoyl-[acyl-carrier-protein] reductase [FMN] (EC 1.3.1.9)
10	1218181	1217375	-	Cell division protein FtsX
10	1221286	1220081	-	Putative fibronectin domain-containing lipoprotein
10	1228013	1227489	-	hypothetical protein
10	1277338	1278000	+	transcriptional regulator, XRE family
10	1281030	1282037	+	FIG00471674: hypothetical protein
10	1318277	1316946	-	Biotin carboxylase of acetyl-CoA carboxylase (EC 6.3.4.14)
10	1318882	1319442	+	Deoxycytidine triphosphate deaminase (EC 3.5.4.13)
10	1319492	1320496	+	UDP-N-acetylglucosamine 4,6-dehydratase (inverting) (EC 4.2.1.115)
10	1321621	1322928	+	FIG00604134: hypothetical protein
10	1323278	1323715	+	Aminoglycoside N3'-acetyltransferase (EC 2.3.1.81)
10	1323736	1324527	+	Aminoglycoside N3'-acetyltransferase (EC 2.3.1.81)
10	1344471	1344857	+	FIG00470597: hypothetical protein
10	1361772	1360054	-	Flagellin
10	1386845	1387852	+	Holliday junction DNA helicase RuvB
10	1419978	1418947	-	tail fiber protein H, putative
10	1443953	1444627	+	phage repressor protein, putative
10	1469648	1470193	+	Nicotinate-nucleotide adenylyltransferase (EC 2.7.7.18)
10	1481461	1480859	-	Putative amidotransferase (Type 1 glutamine amidotransferase - GATase1)
10	1492435	1491830	-	Phosphoheptose isomerase 2 (EC 5.3.1.-)
10	1495273	1494332	-	UDP-glucose 4-epimerase (EC 5.1.3.2)
10	1507064	1505835	-	Histidinol-phosphate aminotransferase (EC 2.6.1.9)
10	1511586	1510480	-	UDP-galactopyranose mutase (EC 5.4.99.9)
10	1529334	1528513	-	Thiamine-monophosphate kinase (EC 2.7.4.16)
10	1529421	1530494	+	FIG00470019: hypothetical protein
10	1531609	1532655	+	Flagellar P-ring protein FlgI
10	1533743	1535569	+	Flagellar hook-associated protein FlgK
10	1538292	1537111	-	Type II secretion system protein
10	1541037	1540429	-	MSHA biogenesis protein MshM
10	1563816	1563298	-	FIG00638667: hypothetical protein
10	1565484	1564234	-	Adenylosuccinate synthetase (EC 6.3.4.4)
10	1579486	1578845	-	Formate dehydrogenase-O, iron-sulfur subunit (EC 1.2.1.2); Putative formate dehydrogenase iron-sulfur subunit (EC 1.2.1.2)
10	1586507	1586953	+	Molybdenum cofactor biosynthesis protein MoaE
10	1622693	1622058	-	Rrf2-linked NADH-flavin reductase
10	1625136	1627091	+	Methyl-accepting chemotaxis signal transduction protein
10	1630910	1629522	-	NADH-ubiquinone oxidoreductase chain N (EC 1.6.5.3)
10	1658541	1659440	+	ATP phosphoribosyltransferase (EC 2.4.2.17)
10	1662370	1663101	+	Phosphoribosylformimino-5-aminoimidazole carboxamide ribotide isomerase (EC 5.3.1.16)
10	1667752	1666646	-	putative ATP/GTP-binding protein (mrp protein homolog)
10	1686210	1684846	-	L-serine dehydratase, beta subunit (EC 4.3.1.17) / L-serine dehydratase, alpha subunit (EC 4.3.1.17)
10	1688958	1688215	-	FIG00469595: hypothetical protein
10	1691745	1692728	+	tRNA (5-methylaminomethyl-2-thiouridylate)-methyltransferase (EC 2.1.1.61)
10	1706906	1707505	+	FIG00545237: hypothetical protein
10	1707561	1708061	+	FIG00469751: hypothetical protein
10	1721523	1722035	+	Possible lipoprotein thiredoxin
10	1730822	1733473	+	Possible lipoprotein
10	1737004	1736240	-	3'(2'),5'-bisphosphate nucleotidase (EC 3.1.3.7)
10	1740459	1739623	-	Biotin synthase (EC 2.8.1.6)
10	1743294	1744031	+	Putative efflux protein
10	1747078	1746542	-	LSU ribosomal protein L6p (L9e)
10	1767782	1767399	-	NADPH dependent preQ0 reductase (EC 1.7.1.13)
11	202344	201772	-	GTP cyclohydrolase I (EC 3.5.4.16) type 1
11	655550	654612	-	Arginine/ornithine antiporter ArcD
11	685100	683913	-	Putative integral membrane zinc-metalloprotease
12	1483	2550	+	DNA polymerase III beta subunit (EC 2.7.7.7)
12	14665	14090	-	Ribonuclease HII (EC 3.1.26.4)
12	53012	52311	-	PUTATIVE PERIPLASMIC PROTEIN
12	70486	69881	-	Predicted Rossmann fold nucleotide-binding protein, possible lysine decarboxylase
12	77653	76787	-	Flagellar synthesis regulator FleN
12	80065	79586	-	3-dehydroquinate dehydratase II (EC 4.2.1.10)
12	95321	94626	-	Aspartate racemase (EC 5.1.1.13)
12	97825	99162	+	Anaerobic C4-dicarboxylate membrane transporter DcuA
12	111281	111802	+	ATP synthase delta chain (EC 3.6.3.14)
12	122011	122697	+	Menaquinone via 6-amino-6-deoxyfutalosine step 2
12	123975	124589	+	FIG00469965: hypothetical protein
12	132423	133250	+	Prephenate and/or arogenate dehydrogenase (unknown specificity) (EC 1.3.1.12)(EC 1.3.1.43)
12	135626	136027	+	TsaB protein, required for threonylcarbamoyladenosine (t(6)A) formation in tRNA
12	139795	140157	+	Ribosome-binding factor A
12	157526	157050	-	FIG00469742: hypothetical protein
12	190441	192360	+	Tetracycline resistance protein TetO
12	194252	192960	-	Mobile element protein
12	198317	199045	+	4-hydroxy-tetrahydrodipicolinate reductase (EC 1.17.1.8)
12	258667	259377	+	Rod shape-determining protein MreC
12	262904	263326	+	TsaC protein (YrdC domain) required for threonylcarbamoyladenosine t(6)A37 modification in tRNA
12	282155	281469	-	Biotin synthesis protein BioC
12	294682	295710	+	Flagellar motor switch protein FliG
12	310257	309481	-	Flagellar motor rotation protein MotA
12	331686	333023	+	Phosphoglucosamine mutase (EC 5.4.2.10)
12	345734	346669	+	D-3-phosphoglycerate dehydrogenase (EC 1.1.1.95)
12	353684	353286	-	Transcription termination protein NusB
12	355889	354957	-	FIG00732228: membrane protein
12	368727	368149	-	FIG00469797: hypothetical protein
12	391273	390317	-	membrane protein
12	414217	413552	-	Thiaminase II (EC 3.5.99.2)
12	418041	418970	+	Ferric receptor CfrA
12	423110	424402	+	Thiamin biosynthesis protein ThiC
12	436199	436900	+	Amino-acid ABC transporter integral membrane protein
12	441690	442391	+	LSU ribosomal protein L1p (L10Ae)
12	453234	454142	+	Putative lyase (EC 4.2.1.52)
12	468168	468653	+	HIT family protein
12	482321	483640	+	Carboxyl-terminal protease (EC 3.4.21.102)
12	484608	485279	+	Phosphoribosylformylglycinamidine synthase, glutamine amidotransferase subunit (EC 6.3.5.3)
12	486428	487120	+	1-acyl-sn-glycerol-3-phosphate acyltransferase (EC 2.3.1.51)
12	491193	491894	+	Sodium-dependent phosphate transporter
12	495804	495025	-	FIG004453: protein YceG like
12	507038	507574	+	FIG00469524: hypothetical protein
12	507588	508481	+	Octaprenyl diphosphate synthase (EC 2.5.1.90) / Dimethylallyltransferase (EC 2.5.1.1) / (2E,6E)-farnesyl diphosphate synthase (EC 2.5.1.10) / Geranylgeranyl diphosphate synthase (EC 2.5.1.29)
12	508481	509779	+	Glutamyl-tRNA reductase (EC 1.2.1.70)
12	511855	512778	+	Porphobilinogen deaminase (EC 2.5.1.61)
12	531369	531710	+	FIG00470092: hypothetical protein
12	536753	537625	+	Putative transcriptional regulator
12	594212	593247	-	FIG00469794: hypothetical protein
12	596258	597280	+	Ketol-acid reductoisomerase (EC 1.1.1.86)
12	598356	599129	+	Rossmann fold nucleotide-binding protein Smf possibly involved in DNA uptake
12	606525	607769	+	Putative two-component response regulator
12	622622	621747	-	GTP-binding protein Era
12	634176	632884	-	Mobile element protein
12	641780	642217	+	FIG00638667: hypothetical protein
12	645603	646676	+	1-hydroxy-2-methyl-2-(E)-butenyl 4-diphosphate synthase (EC 1.17.7.1)
12	654133	654624	+	Arginine/ornithine antiporter ArcD
12	658140	659522	+	Cell division protein FtsA
12	667136	667999	+	Glycyl-tRNA synthetase alpha chain (EC 6.1.1.14)
12	667986	668711	+	FIG137478: Hypothetical protein
12	670572	671324	+	FIG000124: Ribosomal large subunit pseudouridine synthase D (EC 4.2.1.70)
12	692866	693504	+	Phosphoserine phosphatase (EC 3.1.3.3)
12	700800	701117	+	Putative hemolysin activation/secretion protein
12	718040	718381	+	FIG00469696: hypothetical protein
12	719600	718431	-	Aspartate aminotransferase (EC 2.6.1.1)
12	727413	726643	-	Methionine ABC transporter substrate-binding protein
12	764332	765228	+	4-hydroxy-tetrahydrodipicolinate synthase (EC 4.3.3.7)
12	804446	803286	-	Transmembrane transport protein
12	861818	861066	-	Putative ABC-type amino-acid transporter permease protein
12	897113	896385	-	methyl-accepting chemotaxis protein (tlpB), putative
12	905440	903854	-	Inner membrane protein translocase component YidC, long form
12	925686	924721	-	FIG00761799: membrane protein
12	931885	930902	-	Porphobilinogen synthase (EC 4.2.1.24)
12	931943	932503	+	GTP cyclohydrolase II (EC 3.5.4.25)
12	932504	933070	+	rRNA small subunit 7-methylguanosine (m7G) methyltransferase GidB
12	938934	939350	+	FIG00638667: hypothetical protein
12	965570	964995	-	Possible purine/pyrimidine phosphoribosyltransferase
12	969482	970222	+	Membrane fusion protein of RND family multidrug efflux pump
12	1005950	1006570	+	Oxygen-insensitive NAD(P)H nitroreductase (EC 1.-.-.-) / Dihydropteridine reductase (EC 1.5.1.34)
12	1026465	1025563	-	Peptidase, M23/M37 family
12	1032902	1031931	-	Protein-export membrane protein SecF (TC 3.A.5.1.1)
12	1037619	1038842	+	Sodium/dicarboxylate symporter
12	1085146	1085868	+	Beta-1,4-N-acetylgalactosaminyltransferase (EC 2.4.1.-) / N-Acetylneuraminate cytidylyltransferase (EC 2.7.7.43)
12	1087625	1088539	+	ADP-heptose--lipooligosaccharide heptosyltransferase II (EC 2.4.1.-)
12	1103092	1102142	-	Cobalt-zinc-cadmium resistance protein CzcD
12	1120526	1119402	-	ubiquinol cytochrome C oxidoreductase, cytochrome C1 subunit
12	1130547	1129741	-	FIG00638667: hypothetical protein
12	1130689	1132215	+	Probable low-affinity inorganic phosphate transporter
12	1134304	1133411	-	Glycerol-3-phosphate dehydrogenase [NAD(P)+] (EC 1.1.1.94)
12	1135722	1134304	-	Aspartyl-tRNA(Asn) amidotransferase subunit B (EC 6.3.5.6) @ Glutamyl-tRNA(Gln) amidotransferase subunit B (EC 6.3.5.7)
12	1137646	1138416	+	Methionine ABC transporter substrate-binding protein
12	1172200	1173021	+	Membrane protein related to metalloendopeptidases
12	1179323	1180345	+	Uroporphyrinogen III decarboxylase (EC 4.1.1.37)
12	1188188	1189438	+	Phosphoribosylamine--glycine ligase (EC 6.3.4.13)
12	1196761	1195577	-	Multidrug-efflux transporter, major facilitator superfamily (MFS) (TC 2.A.1)
12	1196815	1197270	+	Low molecular weight protein tyrosine phosphatase (EC 3.1.3.48)
12	1200860	1202095	+	Two-component system histidine kinase DccS
12	1202095	1202667	+	Recombination protein RecR
12	1237838	1237005	-	hypothetical protein
12	1254705	1255601	+	Predicted signal transduction protein
12	1320498	1321628	+	C4 aminotransferase specific for PseB product (PseC, second step of pseudaminic acid biosynthesis)
12	1334291	1333221	-	FIG00470572: hypothetical protein
12	1336288	1337112	+	UDP-6-deoxy-AltdiNAc hydrolase (PseG, third step of pseudaminic acid biosynthesis)
12	1338899	1338294	-	Imidazole glycerol phosphate synthase amidotransferase subunit (EC 2.4.2.-)
12	1342282	1343436	+	Bacillosamine/Legionaminic acid biosynthesis aminotransferase PglE; 4-keto-6-deoxy-N-Acetyl-D-hexosaminyl-(Lipid carrier) aminotransferase
12	1344974	1346095	+	Legionaminic acid biosynthesis protein PtmG
12	1376694	1377662	+	Enterochelin uptake permease CeuB
12	1377655	1378593	+	Enterochelin uptake permease CeuC
12	1398871	1400190	+	Guanine-hypoxanthine permease
12	1400692	1401390	+	putative periplasmic protein (vacJ homolog)
12	1405240	1406535	+	Putative efflux protein
12	1407314	1409011	+	FIG00471396: hypothetical protein
12	1417948	1416941	-	FIG00470503: hypothetical protein
12	1459535	1460902	+	Adenylosuccinate lyase (EC 4.3.2.2)
12	1461694	1462251	+	MmgE/PrpD family protein, putative
12	1484567	1483806	-	Methyltransferase (EC 2.1.1.-), possibly involved in O-methyl phosphoramidate capsule modification
12	1493442	1492423	-	D,D-heptose 7-phosphate kinase
12	1496960	1496337	-	hypothetical protein
12	1505831	1505196	-	Phosphoserine phosphatase (EC 3.1.3.3)
12	1519405	1518287	-	Capsular polysaccharide export system inner membrane protein KpsE
12	1521325	1520918	-	Hypothetical UPF0306 protein Cj1449c
12	1554686	1554165	-	FIG00545237: hypothetical protein
12	1560883	1559672	-	Putative two-component sensor histidine kinase
12	1573236	1572310	-	Selenide,water dikinase (EC 2.7.9.3) @ selenocysteine-containing
12	1600606	1599386	-	Glucose-6-phosphate isomerase (EC 5.3.1.9)
12	1607828	1608793	+	Allophanate hydrolase 2 subunit 2 (EC 3.5.1.54)
12	1609686	1608790	-	Arginine/ornithine antiporter ArcD
12	1610297	1609719	-	MdaB protein homolog
12	1617351	1615585	-	Putative ATP/GTP-binding protein
12	1639782	1639090	-	FIG00469845: hypothetical protein
12	1646099	1645155	-	Putative peptide ABC-transport system permease protein
12	1677762	1678568	+	Haemin uptake system periplasmic haemin-binding protein
12	1684317	1684838	+	membrane protein
12	1687475	1686225	-	Serine transporter
12	1701425	1702270	+	Octaprenyl diphosphate synthase (EC 2.5.1.90) / Dimethylallyltransferase (EC 2.5.1.1) / (2E,6E)-farnesyl diphosphate synthase (EC 2.5.1.10) / Geranylgeranyl diphosphate synthase (EC 2.5.1.29)
12	1721074	1721562	+	Possible periplasmic thiredoxin
12	1736194	1735433	-	FIG00638667: hypothetical protein
12	1738352	1737084	-	Citrate synthase (si) (EC 2.3.3.1)
12	1739642	1738467	-	NA+/H+ antiporter (napA), putative
12	1765351	1765980	+	FIG00469579: hypothetical protein
12	1766648	1766004	-	Possible outer membrane protein
13	122694	123449	+	tRNA(Cytosine32)-2-thiocytidine synthetase
13	543555	542527	-	S-adenosylmethionine:tRNA ribosyltransferase-isomerase (EC 5.-.-.-)
13	816050	816835	+	Inner membrane thiol:disulfide oxidoreductase, DsbB-like
13	1180342	1181244	+	Putative Fe-S oxidoreductase
13	1195559	1194897	-	Arginine/ornithine antiporter ArcD
13	1606330	1607097	+	Lactam utilization protein LamB
13	1698808	1700022	+	UDP-N-acetylmuramoylalanyl-D-glutamate--2,6-diaminopimelate ligase (EC 6.3.2.13)
14	1	1323	+	Chromosomal replication initiator protein DnaA
14	26377	25532	-	Pseudouridine synthase (EC 5.4.99.-)
14	32392	31769	-	Thymidylate synthase thyX (EC 2.1.1.-)
14	54211	53009	-	Putative efflux protein
14	57555	56908	-	Arginine/ornithine antiporter ArcD
14	86504	85065	-	Predicted L-lactate dehydrogenase, Iron-sulfur cluster-binding subunit YkgF
14	90596	89799	-	Cytolethal distending toxin subunit B
14	99270	100631	+	FIG00545237: hypothetical protein
14	106283	107038	+	Glutamate 5-kinase (EC 2.7.2.11)
14	114240	115637	+	ATP synthase beta chain (EC 3.6.3.14)
14	117774	118982	+	tolB protein precursor, periplasmic protein involved in the tonb-independent uptake of group A colicins
14	148609	149328	+	FIG00471707: hypothetical protein
14	152761	151223	-	membrane protein
14	167982	167347	-	Carbonic anhydrase (EC 4.2.1.1)
14	175738	174557	-	Acetylornithine aminotransferase (EC 2.6.1.11) / N-succinyl-L,L-diaminopimelate aminotransferase (EC 2.6.1.17)
14	213937	212738	-	Transmembrane transport protein
14	225564	224902	-	Superoxide dismutase [Fe] (EC 1.15.1.1)
14	230723	231466	+	Queuosine Biosynthesis QueE Radical SAM
14	236262	237068	+	FIG00638667: hypothetical protein
14	256363	257586	+	ATP-dependent Clp protease ATP-binding subunit ClpX
14	264304	263327	-	Transaldolase (EC 2.2.1.2)
14	283970	285253	+	Adenosylmethionine-8-amino-7-oxononanoate aminotransferase (EC 2.6.1.62)
14	300129	300836	+	Ubiquinone/menaquinone biosynthesis methyltransferase UbiE (EC 2.1.1.-)
14	314434	315441	+	Inosine-uridine preferring nucleoside hydrolase (EC 3.2.2.1)
14	343455	342079	-	Ferredoxin domain-containing integral membrane protein
14	364737	363295	-	Pyruvate kinase (EC 2.7.1.40)
14	366132	364786	-	Malate:quinone oxidoreductase (EC 1.1.5.4)
14	376159	375260	-	FIG00545237: hypothetical protein
14	421522	422169	+	Ribulose-phosphate 3-epimerase (EC 5.1.3.1)
14	435587	436183	+	Putative transcriptional regulator
14	465070	465771	+	tRNA (adenine37-N(6))-methyltransferase TrmN6 (EC 2.1.1.223)
14	489694	490128	+	Arginine/ornithine antiporter ArcD
14	501732	502895	+	Succinyl-CoA ligase [ADP-forming] beta chain (EC 6.2.1.5)
14	504109	505233	+	2-oxoglutarate oxidoreductase, alpha subunit (EC 1.2.7.3)
14	526094	527029	+	Thioredoxin reductase (EC 1.8.1.9)
14	529515	528586	-	Possible periplasmic protein
14	532732	534198	+	Hypothetical protein Cj0566
14	537923	538942	+	3,4-dihydroxy-2-butanone 4-phosphate synthase (EC 4.1.99.12) / GTP cyclohydrolase II (EC 3.5.4.25)
14	545819	544752	-	Hypothetical radical SAM family enzyme in heat shock gene cluster, similarity with CPO of BS HemN-type
14	546393	547595	+	Aspartokinase (EC 2.7.2.4)
14	554378	555085	+	tRNA (uridine-5-oxyacetic acid methyl ester) 34 synthase
14	557078	556428	-	DNA/RNA non-specific endonuclease
14	557701	557075	-	Endonuclease III (EC 4.2.99.18)
14	564351	563008	-	Putative sodium-dependent transmembrane transport protein
14	577773	578768	+	Phosphate ABC transporter, periplasmic phosphate-binding protein PstS (TC 3.A.1.7.1)
14	579689	580777	+	Phosphate transport system permease protein PstA (TC 3.A.1.7.1)
14	582927	584243	+	Multi antimicrobial extrusion protein (Na(+)/drug antiporter), MATE family of MDR efflux pumps
14	589683	590774	+	[NiFe] hydrogenase metallocenter assembly protein HypD
14	604036	604896	+	NAD kinase (EC 2.7.1.23)
14	629092	630516	+	C4-dicarboxylate transporter DcuB
14	637272	639092	+	Osmosensitive K+ channel histidine kinase KdpD (EC 2.7.3.-)
14	642199	644052	+	Helicase PriA essential for oriC/DnaA-independent DNA replication
14	697199	698275	+	Filamentous haemagglutinin domain protein
14	714817	716688	+	Chaperone protein DnaK
14	726633	725857	-	Methionine ABC transporter substrate-binding protein
14	730343	729333	-	Methionine ABC transporter ATP-binding protein
14	742650	743564	+	Periplasmic nitrate reductase component NapL
14	748993	750012	+	Flagellar sensory histidine kinase FlgS
14	760260	762002	+	Phospholipid-lipopolysaccharide ABC transporter
14	767035	767775	+	NAD synthetase (EC 6.3.1.5)
14	770950	771690	+	FIG00470444: hypothetical protein
14	777597	778265	+	Undecaprenyl diphosphate synthase (EC 2.5.1.31)
14	781993	780782	-	Threonine dehydratase (EC 4.3.1.19)
14	798938	800062	+	Predicted phosphohydrolase
14	815051	813987	-	Integrase-recombinase protein XERCD family
14	938320	937808	-	phosphohistidine phosphatase SixA, putative
14	946325	947446	+	tRNA-guanine transglycosylase (EC 2.4.2.29)
14	956600	955491	-	High-affinity leucine-specific transport system, periplasmic binding protein LivK (TC 3.A.1.4.1)
14	960001	958970	-	Aspartate-semialdehyde dehydrogenase (EC 1.2.1.11)
14	966211	965567	-	Outer membrane liproprotein mapA precursor
14	974072	973266	-	Possible dnaJ-like protein
14	981766	980876	-	Transcriptional regulator, AraC family
14	1004361	1005449	+	Hypothetical domain / C-terminal domain of CinA type S
14	1008932	1009804	+	FIG00469642: hypothetical protein
14	1011137	1009782	-	Putative Dihydrolipoamide dehydrogenase (EC 1.8.1.4); Mercuric ion reductase (EC 1.16.1.1); PF00070 family, FAD-dependent NAD(P)-disulphide oxidoreductase
14	1016126	1015479	-	Putative lipoprotein
14	1022293	1021532	-	Putative ATP/GTP-binding protein
14	1034482	1032902	-	Protein-export membrane protein SecD (TC 3.A.5.1.1)
14	1034720	1036045	+	Apolipoprotein N-acyltransferase (EC 2.3.1.-) / Copper homeostasis protein CutE
14	1046227	1046829	+	Possible periplasmic thioredoxin
14	1057275	1056430	-	Ribosomal protein L11 methyltransferase (EC 2.1.1.-)
14	1076918	1078090	+	Beta-1,3-galactosyltransferase / Beta-1,4-galactosyltransferase
14	1097962	1099863	+	FIG00471123: hypothetical protein
14	1106361	1105759	-	putative integral membrane protein (dedA homolog)
14	1119274	1118111	-	Cyclopropane-fatty-acyl-phospholipid synthase (EC 2.1.1.79)
14	1123655	1122369	-	Arsenic efflux pump protein
14	1152266	1153426	+	Membrane proteins related to metalloendopeptidases
14	1174995	1175768	+	Pyridoxine 5'-phosphate synthase (EC 2.6.99.2)
14	1222307	1223407	+	Rod shape-determining protein RodA
14	1256076	1259009	+	CRISPR-associated protein, Csn1 family
14	1262913	1261909	-	hypothetical protein
14	1274841	1275614	+	IncF plasmid conjugative transfer pilus assembly protein TraF
14	1278970	1279818	+	hypothetical protein
14	1308313	1309551	+	Mobile element protein
14	1348986	1350011	+	D-glycero-D-manno-heptose 1-phosphate guanosyltransferase
14	1375047	1375622	+	Molybdopterin-guanine dinucleotide biosynthesis protein MobA
14	1379330	1380349	+	Enterochelin uptake periplasmic binding protein
14	1383097	1381265	-	Cytochrome c552 precursor (EC 1.7.2.2)
14	1414342	1412120	-	Phage tail length tape-measure protein
14	1477531	1476347	-	Capsular polysaccharide export system protein KpsS
14	1496337	1495297	-	GDP-L-fucose synthetase (EC 1.1.1.271)
14	1505141	1503807	-	Putative sugar transferase
14	1508161	1507265	-	Histidinol-phosphate aminotransferase (EC 2.6.1.9)
14	1547055	1546414	-	Phosphoglycolate phosphatase (EC 3.1.3.18)
14	1556451	1555588	-	Cytochrome c oxidase subunit CcoP (EC 1.9.3.1)
14	1568673	1567204	-	Proline/sodium symporter PutP (TC 2.A.21.2.1) @ Propionate/sodium symporter
14	1573914	1573342	-	Hypothetical protein Cj1505c
14	1577749	1576967	-	Formate dehydrogenase chain D (EC 1.2.1.2)
14	1595590	1594601	-	Phosphoribosylformylglycinamidine cyclo-ligase (EC 6.3.3.1)
14	1601424	1600600	-	UTP--glucose-1-phosphate uridylyltransferase (EC 2.7.7.9)
14	1632387	1630900	-	NADH-ubiquinone oxidoreductase chain M (EC 1.6.5.3)
14	1644377	1643667	-	Oligopeptide transport ATP-binding protein OppD (TC 3.A.1.5.1)
14	1654173	1654970	+	Putative Lactamase B ( Metallo-beta-lactamase superfamily)
14	1681924	1682676	+	FIG00638667: hypothetical protein
14	1706016	1706906	+	Possible ABC transport system periplasmic substrate-binding protein
14	1727897	1726866	-	RecA protein
14	1730109	1730759	+	FIG00545237: hypothetical protein
14	1745312	1744059	-	Preprotein translocase secY subunit (TC 3.A.5.1.1)
14	1757644	1758180	+	Purine nucleoside phosphorylase
14	1763499	1762423	-	3-isopropylmalate dehydrogenase (EC 1.1.1.85)
15	109433	110269	+	Chromosome (plasmid) partitioning protein ParB / Stage 0 sporulation protein J
15	245388	243268	-	Methyl-accepting chemotaxis signal transduction protein
15	305379	304393	-	Phosphate:acyl-ACP acyltransferase PlsX
15	472985	472119	-	Predicted dehydrogenases and related proteins
15	1514038	1512857	-	UDP-glucose 6-dehydrogenase (EC 1.1.1.22)
15	1595651	1596256	+	Dephospho-CoA kinase (EC 2.7.1.24)
15	1642022	1641231	-	NADH-ubiquinone oxidoreductase chain C (EC 1.6.5.3)
16	6498	5260	-	putative molybdenum containing oxidoreductase
16	6709	8010	+	Histidine permease YuiF
16	19212	17986	-	HMP-PP hydrolase (pyridoxal phosphatase) Cof, detected in genetic screen for thiamin metabolic genes (PMID:15292217)
16	69881	68865	-	tRNA-specific 2-thiouridylase MnmA
16	75739	74660	-	Flagellar motor switch protein FliM
16	81373	82269	+	protease IV (PspA)
16	96403	97809	+	Aspartate ammonia-lyase (EC 4.3.1.1)
16	105126	106178	+	GTP-binding protein Obg
16	111816	113321	+	ATP synthase alpha chain (EC 3.6.3.14)
16	121091	122011	+	Malonyl CoA-acyl carrier protein transacylase (EC 2.3.1.39)
16	136036	136914	+	Homoserine kinase (EC 2.7.1.39)
16	150638	149631	-	Dihydroorotase (EC 3.5.2.3)
16	169888	170496	+	Orotate phosphoribosyltransferase (EC 2.4.2.10)
16	182757	181666	-	DNA modification methylase (Adenine-specific methyltransferase) (EC 2.1.1.72)
16	199047	200384	+	Amidophosphoribosyltransferase (EC 2.4.2.14)
16	212639	211281	-	Magnesium and cobalt efflux protein CorC
16	233816	234640	+	rRNA small subunit methyltransferase I
16	235330	236268	+	Arginine/ornithine antiporter ArcD
16	239533	239871	+	Predicted endonuclease distantly related to archaeal Holliday junction resolvase
16	252192	251104	-	Membrane protease family protein HP0248
16	268722	267766	-	Chemotaxis protein CheV (EC 2.7.3.-)
16	279607	278723	-	Molybdenum transport ATP-binding protein ModC (TC 3.A.1.8.1)
16	281418	280669	-	Molybdenum ABC transporter, periplasmic molybdenum-binding protein ModA (TC 3.A.1.8.1)
16	295718	296548	+	Flagellar assembly protein FliH
16	344562	345731	+	Similarity with glutathionylspermidine synthase (EC 6.3.1.8), group 2
16	354960	354145	-	2-Keto-3-deoxy-D-manno-octulosonate-8-phosphate synthase (EC 2.5.1.55)
16	376249	377064	+	Prolipoprotein diacylglyceryl transferase (EC 2.4.99.-)
16	406742	405681	-	Phospho-N-acetylmuramoyl-pentapeptide-transferase (EC 2.7.8.13)
16	411702	412667	+	Succinate dehydrogenase iron-sulfur protein (EC 1.3.99.1)
16	415806	416744	+	Acetyl-coenzyme A carboxyl transferase alpha chain (EC 6.4.1.2)
16	428301	427000	-	tRNA-i(6)A37 methylthiotransferase
16	428668	429756	+	Transcription termination protein NusA
16	455583	456869	+	L-rhamnonate transporter (predicted by genome context)
16	462717	464792	+	Translation elongation factor G
16	515102	517033	+	Flagellar hook-associated protein FliD
16	529669	531045	+	Replicative DNA helicase (EC 3.6.1.-)
16	541573	542538	+	UDP-3-O-[3-hydroxymyristoyl] glucosamine N-acyltransferase (EC 2.3.1.191)
16	610965	611480	+	FIG00469406: hypothetical protein
16	613008	614813	+	Cell division protein FtsI [Peptidoglycan synthetase] (EC 2.4.1.129)
16	623938	622619	-	ATP-dependent hsl protease ATP-binding subunit HslU
16	631736	632605	+	Potassium-transporting ATPase A chain (EC 3.6.3.12) (TC 3.A.3.7.1)
16	656482	655550	-	rRNA small subunit methyltransferase H
16	689454	690260	+	hypothetical protein
16	690257	691096	+	ABC transporter permease protein
16	691880	692869	+	Ferric iron ABC transporter, ATP-binding protein
16	725114	724551	-	UbiX family decarboxylase associated with menaquinone via futalosine
16	745980	746804	+	Formyltetrahydrofolate deformylase (EC 3.5.1.10)
16	748111	748989	+	FIG00469690: hypothetical protein
16	779038	780063	+	Predicted permease YjgP/YjgQ family
16	787670	786474	-	Ankyrin repeat-containing possible periplasmic protein
16	806554	805280	-	Glutamate-1-semialdehyde aminotransferase (EC 5.4.3.8)
16	822292	821246	-	3'-to-5' oligoribonuclease B, Bacillus type
16	844143	843151	-	Phenylalanyl-tRNA synthetase alpha chain (EC 6.1.1.20)
16	851137	851607	+	FIG00638667: hypothetical protein
16	885563	884358	-	Lipoprotein releasing system transmembrane protein LolE
16	928153	926888	-	Putative oxidoreductase ferredoxin-type protein, clusters with CPO
16	930905	929985	-	Ornithine carbamoyltransferase (EC 2.1.3.3)
16	935924	937792	+	RNA polymerase sigma factor RpoD
16	961808	961359	-	FIG00469618: hypothetical protein
16	986383	985286	-	N-succinyl-L,L-diaminopimelate desuccinylase (EC 3.5.1.18)
16	1000037	998580	-	Inosine-5'-monophosphate dehydrogenase (EC 1.1.1.205) / CBS domain
16	1007833	1008939	+	Membrane-associated zinc metalloprotease
16	1019440	1018811	-	Uroporphyrinogen-III synthase (EC 4.2.1.75)
16	1052349	1053146	+	COG2833: uncharacterized protein
16	1066786	1064645	-	Oligosaccharyltransferase PglB (EC 2.4.1.119)
16	1090462	1089077	-	ADP-heptose synthase (EC 2.7.-.-) / D-glycero-beta-D-manno-heptose 7-phosphate kinase
16	1095045	1096343	+	Transcription termination factor Rho
16	1136643	1137635	+	2-Oxobutyrate oxidase, putative
16	1140702	1141550	+	5,10-methylenetetrahydrofolate reductase (EC 1.5.1.20)
16	1166080	1164662	-	HtrA protease/chaperone protein / Serine protease (Protease DO) (EC 3.4.21.-)
16	1205615	1203900	-	Quinone-reactive Ni/Fe-hydrogenase large chain (EC 1.12.5.1)
16	1220081	1218903	-	tRNA (guanine46-N7-)-methyltransferase (EC 2.1.1.33)
16	1222229	1221261	-	Ribosomal large subunit pseudouridine synthase D (EC 4.2.1.70)
16	1289309	1286625	-	IncF plasmid conjugative transfer protein TraG
16	1292090	1289925	-	IncF plasmid conjugative transfer protein TraN
16	1316028	1314637	-	Glutamyl-tRNA synthetase (EC 6.1.1.17)
16	1324785	1325678	+	Hypothetical protein Cj1300
16	1335606	1336304	+	Pseudaminic acid cytidylyltransferase (EC 2.7.7.43)
16	1338293	1337547	-	Imidazole glycerol phosphate synthase cyclase subunit (EC 4.1.3.-)
16	1351606	1352376	+	Legionaminic acid biosynthesis protein PtmA
16	1372607	1371537	-	1-deoxy-D-xylulose 5-phosphate reductoisomerase (EC 1.1.1.267)
16	1397797	1398861	+	Gene SCO4494, often clustered with other genes in menaquinone via futalosine pathway
16	1453281	1452586	-	FIG00469954: hypothetical protein
16	1475156	1473795	-	Cytochrome P450 family protein
16	1497811	1497266	-	dTDP-4-dehydrorhamnose 3,5-epimerase (EC 5.1.3.13)
16	1516616	1515669	-	Capsular polysaccharide export system protein KpsF
16	1524352	1523387	-	tRNA(Ile)-lysidine synthetase (EC 6.3.4.19)
16	1565749	1566957	+	Arginine/ornithine antiporter ArcD
16	1586963	1588147	+	Molybdopterin biosynthesis protein MoeA
16	1593126	1594580	+	C4-dicarboxylate anaerobic carrier, putative
16	1603479	1601506	-	Acetyl-coenzyme A synthetase (EC 6.2.1.1)
16	1615582	1612487	-	Type I restriction-modification system, restriction subunit R (EC 3.1.21.3)
16	1618504	1617362	-	Type I restriction-modification system, specificity subunit S (EC 3.1.21.3)
16	1620174	1618723	-	Predicted transcriptional regulator containing an HTH domain and an uncharacterized domain shared with the mammalian protein Schlafen
16	1641229	1640003	-	NADH-ubiquinone oxidoreductase chain D (EC 1.6.5.3)
16	1656998	1658011	+	DNA-directed RNA polymerase alpha subunit (EC 2.7.7.6)
16	1660731	1661789	+	Histidinol-phosphatase (EC 3.1.3.15) / Imidazoleglycerol-phosphate dehydratase (EC 4.2.1.19)
16	1673714	1672959	-	Putative heme oxygenase
16	1676003	1676989	+	Haemin uptake system permease protein
16	1719309	1720427	+	Fe2+ ABC transporter, permease protein 2
17	229842	230720	+	Molybdenum cofactor biosynthesis protein MoaA
17	649013	650203	+	Acetate kinase (EC 2.7.2.1)
17	1021535	1020849	-	Endonuclease III (EC 4.2.99.18)
17	1074483	1075370	+	Lipid A biosynthesis lauroyl acyltransferase (EC 2.3.1.-)
17	1512847	1511624	-	Beta-1,3-galactosyltransferase / Beta-1,4-galactosyltransferase
17	1681850	1680831	-	A/G-specific adenine glycosylase (EC 3.2.2.-)
17	1683356	1684336	+	Diaminohydroxyphosphoribosylaminopyrimidine deaminase (EC 3.5.4.26) / 5-amino-6-(5-phosphoribosylamino)uracil reductase (EC 1.1.1.193)
18	25419	24541	-	Fumarylacetoacetate hydrolase family protein
18	26512	27840	+	Adenylosuccinate lyase (EC 4.3.2.2)
18	48244	49641	+	FIG00732228: membrane protein
18	59306	57555	-	GTP-binding protein TypA/BipA
18	62577	64211	+	Flagellar hook protein FlgE
18	119560	120507	+	TPR repeat containing exported protein; Putative periplasmic protein contains a protein prenylyltransferase domain
18	125117	125806	+	FIG00470444: hypothetical protein
18	130127	129405	-	Putative fructose-1,6-bisphosphatase or related enzymes of inositol monophosphatase family
18	133330	134703	+	Peptidase, M23/M37 family
18	159426	160553	+	Putative MCP-domain signal transduction protein
18	173909	174538	+	Protein-L-isoaspartate O-methyltransferase (EC 2.1.1.77)
18	176587	175748	-	Acetylglutamate kinase (EC 2.7.2.8)
18	267762	265453	-	Signal transduction histidine kinase CheA (EC 2.7.3.-)
18	274380	275036	+	MoeB/thiF family protein
18	296541	298388	+	1-deoxy-D-xylulose 5-phosphate synthase (EC 2.2.1.7)
18	322776	323375	+	Phosphoribosylanthranilate isomerase (EC 5.3.1.24)
18	351612	350719	-	Putative sulfite oxidase subunit YedY
18	352468	351668	-	FIG00469705: hypothetical protein
18	353289	352450	-	Orotidine 5'-phosphate decarboxylase (EC 4.1.1.23)
18	358824	360059	+	Seryl-tRNA synthetase (EC 6.1.1.11)
18	368152	367154	-	FIG01270615: hypothetical protein
18	371764	373008	+	Serine hydroxymethyltransferase (EC 2.1.2.1)
18	474063	472990	-	Cystathionine beta-lyase, type II (EC 4.4.1.8)
18	557782	558603	+	Foldase protein PrsA precursor (EC 5.2.1.8)
18	565070	564402	-	Uncharacterized protein conserved in bacteria
18	566770	565067	-	Cytochrome c-type biogenesis protein DsbD, protein-disulfide reductase (EC 1.8.1.8)
18	570195	572120	+	Macrolide export ATP-binding/permease protein MacB (EC 3.6.3.-)
18	581575	582837	+	FIG00470965: hypothetical protein
18	618293	616740	-	Di-/tripeptide transporter
18	641167	639194	-	Excinuclease ABC subunit B
18	664830	666083	+	Predicted protease from collagenase family
18	666588	667124	+	FIG00469551: hypothetical protein
18	675436	676776	+	2-keto-3-deoxy-D-arabino-heptulosonate-7-phosphate synthase II (EC 2.5.1.54)
18	698794	699720	+	Filamentous haemagglutinin domain protein
18	711084	713174	+	Ferric receptor CfrA
18	744952	745983	+	tRNA nucleotidyltransferase (EC 2.7.7.21) (EC 2.7.7.25)
18	750144	751406	+	FIG00470444: hypothetical protein
18	754928	753888	-	D-alanine--D-alanine ligase (EC 6.3.2.4)
18	774539	775828	+	N-acetylglucosamine-1-phosphate uridyltransferase (EC 2.7.7.23) / Glucosamine-1-phosphate N-acetyltransferase (EC 2.3.1.157)
18	775825	776979	+	Phosphopantothenoylcysteine decarboxylase (EC 4.1.1.36) / Phosphopantothenoylcysteine synthetase (EC 6.3.2.5)
18	838595	836925	-	SSU ribosomal protein S1p
18	920261	919014	-	Transmembrane transport protein
18	942229	940979	-	tRNA-t(6)A37 methylthiotransferase
18	1001408	1000047	-	Aspartyl-tRNA(Asn) amidotransferase subunit A (EC 6.3.5.6) @ Glutamyl-tRNA(Gln) amidotransferase subunit A (EC 6.3.5.7)
18	1060468	1058696	-	UDP-N-acetylglucosamine 4,6-dehydratase (EC 4.2.1.-)
18	1061630	1060470	-	Lipopolysaccharide biosynthesis protein RffA
18	1083145	1084260	+	UDP-N-acetylglucosamine 2-epimerase (EC 5.1.3.14)
18	1087521	1086697	-	Beta-1,3-galactosyltransferase / Beta-1,4-galactosyltransferase
18	1091408	1090455	-	ADP-L-glycero-D-manno-heptose-6-epimerase (EC 5.1.3.20)
18	1128368	1129744	+	Putative C4-dicarboxylate transport protein
18	1166280	1167173	+	DnaJ-class molecular chaperone CbpA
18	1177564	1178763	+	Putative transmembrane transport protein
18	1350008	1350913	+	Legionaminic acid biosynthesis protein PtmF
18	1354301	1356181	+	Motility accessory factor
18	1368621	1367380	-	FIG00469623: hypothetical protein
18	1378590	1379345	+	Enterochelin uptake ATP-binding protein
18	1387856	1388899	+	Acid membrane antigen A
18	1390320	1388929	-	Fumarate hydratase class II (EC 4.2.1.2)
18	1476274	1475153	-	Probable integral membrane protein Cj1412c
18	1503773	1502667	-	Hypothetical protein Cj1433c
18	1535586	1536350	+	FIG00469843: hypothetical protein
18	1576127	1574025	-	methyl-accepting chemotaxis protein (tlpA)
18	1612259	1611183	-	Cinnamyl alcohol dehydrogenase/reductase (EC 1.1.1.195) @ Alcohol dehydrogenase (EC 1.1.1.1)
18	1659448	1660734	+	Histidinol dehydrogenase (EC 1.1.1.23)
18	1661786	1662373	+	Imidazole glycerol phosphate synthase amidotransferase subunit (EC 2.4.2.-)
18	1663086	1664042	+	FIG00469766: hypothetical protein
18	1666620	1665460	-	2,3,4,5-tetrahydropyridine-2,6-dicarboxylate N-succinyltransferase (EC 2.3.1.117)
18	1691485	1690616	-	FIG00469530: hypothetical protein
18	1711580	1710411	-	Na+/H+ antiporter NhaA type
18	1726866	1725622	-	Enolase (EC 4.2.1.11)
18	1762430	1761024	-	3-isopropylmalate dehydratase large subunit (EC 4.2.1.33)
18	1769427	1768546	-	Homoserine O-succinyltransferase (EC 2.3.1.46)
19	621757	620654	-	Putative transmembrane protein
19	683916	683101	-	Protein-N(5)-glutamine methyltransferase PrmC, methylates polypeptide chain release factors RF1 and RF2
19	809866	808706	-	Molybdopterin biosynthesis protein MoeA
19	840836	839550	-	5-Enolpyruvylshikimate-3-phosphate synthase (EC 2.5.1.19)
19	866935	868386	+	Cytosol aminopeptidase PepA (EC 3.4.11.1)
19	1282700	1283602	+	hypothetical protein
19	1335527	1334313	-	FIG00469527: hypothetical protein
20	15810	17486	+	Dihydroxy-acid dehydratase (EC 4.2.1.9)
20	71395	70607	-	FIG00470039: hypothetical protein
20	79100	77646	-	Flagellar biosynthesis protein FlhF
20	89047	87365	-	L-lactate permease
20	91746	93308	+	Cytochrome d ubiquinol oxidase subunit I (EC 1.10.3.-)
20	107112	108029	+	Methionyl-tRNA formyltransferase (EC 2.1.2.9)
20	127739	126753	-	Probable membrane protein Cj0124c
20	137183	139798	+	Translation initiation factor 2
20	218174	215907	-	Putative outer membrane siderophore receptor
20	221979	222884	+	Putative iron-uptake ABC transport system ATP-binding protein
20	238286	239533	+	Homoserine dehydrogenase (EC 1.1.1.3)
20	253954	255045	+	FIG053235: Diacylglucosamine hydrolase like
20	288826	290034	+	Diaminopimelate decarboxylase (EC 4.1.1.20)
20	290791	291864	+	Chorismate mutase I (EC 5.4.99.5) / Prephenate dehydratase (EC 4.2.1.51)
20	293000	294682	+	Flagellar M-ring protein FliF
20	347646	348470	+	FIG00638667: hypothetical protein
20	370262	371767	+	Lysyl-tRNA synthetase (class II) (EC 6.1.1.6)
20	386212	387933	+	Gluconate 2-dehydrogenase (EC 1.1.99.3), membrane-bound, flavoprotein
20	405681	404473	-	UDP-N-acetylmuramoylalanine--D-glutamate ligase (EC 6.3.2.9)
20	422166	422927	+	DNA polymerase III epsilon subunit (EC 2.7.7.7)
20	468643	469641	+	Selenophosphate-dependent tRNA 2-selenouridine synthase
20	509766	511472	+	Prolyl-tRNA synthetase (EC 6.1.1.15), bacterial type
20	535689	536756	+	FIG00710232: hypothetical protein
20	539415	541115	+	Acetolactate synthase large subunit (EC 2.2.1.6)
20	567754	568944	+	N-acetyl-L,L-diaminopimelate deacetylase homolog (EC 3.5.1.18)
20	577047	575671	-	Probable poly(beta-D-mannuronate) O-acetylase (EC 2.3.1.-)
20	645457	644609	-	Possible sugar transferase
20	686955	685972	-	Magnesium and cobalt transport protein CorA
20	748069	746801	-	Cysteine desulfurase (EC 2.8.1.7)
20	757428	758879	+	Proposed peptidoglycan lipid II flippase MurJ
20	768702	770114	+	Threonine synthase (EC 4.2.3.1)
20	785731	783998	-	Na+/H+ antiporter
20	811119	809863	-	UDP-N-acetylglucosamine 1-carboxyvinyltransferase (EC 2.5.1.7)
20	830607	828355	-	Flagellar hook-associated protein FlgL
20	836440	834857	-	D-3-phosphoglycerate dehydrogenase (EC 1.1.1.95)
20	848443	846977	-	Putative amino-acid transport protein
20	850003	849017	-	Alanine racemase (EC 5.1.1.1)
20	850981	850004	-	FIG00638667: hypothetical protein
20	859192	857081	-	Carbon starvation protein A
20	864273	863485	-	Chemotaxis protein methyltransferase CheR (EC 2.1.1.80)
20	870890	869508	-	Argininosuccinate lyase (EC 4.3.2.1)
20	872474	870900	-	Phosphoenolpyruvate carboxykinase [ATP] (EC 4.1.1.49)
20	894978	894001	-	Agmatine deiminase (EC 3.5.3.12)
20	903039	901711	-	GTPase and tRNA-U34 5-formylation enzyme TrmE
20	915459	916334	+	tRNA (5-methoxyuridine) 34 synthase
20	922569	923309	+	UPF0246 protein YaaA
20	944849	943794	-	3-dehydroquinate synthase (EC 4.2.3.4)
20	977792	978820	+	UDP-N-acetylglucosamine--N-acetylmuramyl-(pentapeptide) pyrophosphoryl-undecaprenol N-acetylglucosamine transferase (EC 2.4.1.227)
20	983503	982358	-	2-iminoacetate synthase (ThiH) (EC 4.1.99.19)
20	1051178	1049889	-	Putative MCP-type signal transduction protein
20	1064635	1063505	-	Alpha-1,3-N-acetylgalactosamine transferase PglA (EC 2.4.1.-)
20	1068804	1067875	-	Glycosyltransferase PglI (EC 2.4.1.-)
20	1073465	1074493	+	Lipopolysaccharide heptosyltransferase I (EC 2.4.1.-)
20	1075367	1076914	+	Putative two-domain glycosyltransferase
20	1104835	1105800	+	L-lactate dehydrogenase (EC 1.1.1.27)
20	1160746	1159556	-	Two-component system histidine kinase DccS
20	1163915	1162668	-	Putative two-component sensor
20	1184867	1186402	+	GMP synthase [glutamine-hydrolyzing] (EC 6.3.5.2)
20	1212988	1211783	-	Tyrosyl-tRNA synthetase (EC 6.1.1.1)
20	1298701	1296173	-	IncF plasmid conjugative transfer pilus assembly protein TraC
20	1305870	1307366	+	F-box DNA helicase 1
20	1314635	1313400	-	NADP-dependent malic enzyme (EC 1.1.1.40)
20	1327636	1328697	+	3-oxoacyl-[acyl-carrier-protein] synthase, KASIII (EC 2.3.1.41)
20	1340290	1341321	+	Pseudaminic acid synthase (EC 4.1.3.-)
20	1358116	1360023	+	Motility accessory factor
20	1462554	1464395	+	Ferrous iron transport protein B
20	1472373	1471003	-	Phosphomannomutase (EC 5.4.2.8) / Phosphoglucomutase (EC 5.4.2.2) / Phosphoglucosamine mutase (EC 5.4.2.10)
20	1487038	1485461	-	Capsular polysaccharide biosynthesis heptosyltransferase HddD
20	1583166	1582453	-	Putative formate dehydrogenase-specific chaperone
20	1584742	1586283	+	Multicopper oxidase
20	1604612	1603617	-	ABC-type tungstate transport system, ATP-binding protein
20	1607107	1607847	+	Allophanate hydrolase 2 subunit 1 (EC 3.5.1.54)
20	1654086	1652803	-	L-Proline/Glycine betaine transporter ProP
20	1695976	1694990	-	FIG00638667: hypothetical protein
20	1700334	1701428	+	FIG00638667: hypothetical protein
20	1702281	1704179	+	Transketolase (EC 2.2.1.1)
20	1704181	1705290	+	Putative ABC transport system permease protein
20	1728003	1728863	+	Menaquinone via futalosine step 4
20	1756787	1754799	-	Zn-dependent hydrolase, RNA-metabolising
20	1758203	1759273	+	Ribosomal RNA large subunit methyltransferase N (EC 2.1.1.-)
20	1759910	1760440	+	Putative acetyltransferase
21	553534	554388	+	Riboflavin kinase (EC 2.7.1.26) / FMN adenylyltransferase (EC 2.7.7.2)
21	559762	561204	+	Arginine/ornithine antiporter ArcD
21	961302	960001	-	Signal-transduction regulatory protein FlgR
21	1251551	1253956	+	HD domain protein
21	1310099	1311442	+	Potassium uptake protein TrkH
21	1331388	1330162	-	FIG00469527: hypothetical protein
22	66085	64772	-	FIG00470070: hypothetical protein
22	101717	103075	+	FIG00638667: hypothetical protein
22	107992	108645	+	Biotin--protein ligase (EC 6.3.4.9, EC 6.3.4.10, EC 6.3.4.11, EC 6.3.4.15)
22	116985	117764	+	TonB-like; putative TolA function
22	155771	157081	+	L-Proline/Glycine betaine transporter ProP
22	178081	177053	-	N-acetyl-gamma-glutamyl-phosphate reductase (EC 1.2.1.38)
22	210084	211268	+	Putative serine/threonine protein phosphatase (EC 3.1.3.16)
22	222926	224131	+	Carboxynorspermidine dehydrogenase
22	291854	292948	+	Biosynthetic Aromatic amino acid aminotransferase beta (EC 2.6.1.57) @ Histidinol-phosphate aminotransferase (EC 2.6.1.9)
22	348470	350182	+	Cell division protein FtsH (EC 3.4.24.-)
22	382813	384642	+	Putative ATP /GTP binding protein
22	409870	411705	+	Succinate dehydrogenase flavoprotein subunit (EC 1.3.99.1)
22	433289	435112	+	ATP-dependent DNA helicase RecG (EC 3.6.1.-)
22	472122	471211	-	Ferrochelatase, protoheme ferro-lyase (EC 4.99.1.1)
22	485251	486447	+	FIG00638667: hypothetical protein
22	520490	521494	+	FIG00469865: hypothetical protein
22	526023	524791	-	Gamma-glutamyl phosphate reductase (EC 1.2.1.41)
22	527210	528538	+	Multi antimicrobial extrusion protein (Na(+)/drug antiporter), MATE family of MDR efflux pumps
22	562141	563016	+	pyridoxal phosphate-dependent deaminase, putative
22	616724	614934	-	Xaa-Pro aminopeptidase (EC 3.4.11.9)
22	634976	636670	+	Potassium-transporting ATPase B chain (EC 3.6.3.12) (TC 3.A.3.7.1)
22	647497	648999	+	Phosphate acetyltransferase (EC 2.3.1.8)
22	713477	714268	+	Heat-inducible transcription repressor HrcA
22	716948	717970	+	Outer membrane protein romA
22	722243	720411	-	Arginine decarboxylase (EC 4.1.1.19)
22	752891	751464	-	UDP-N-acetylmuramoylalanyl-D-glutamyl-2,6-diaminopimelate--D-alanyl-D-alanine ligase (EC 6.3.2.10)
22	758879	760267	+	Cysteinyl-tRNA synthetase (EC 6.1.1.16)
22	784001	782928	-	tRNA (uracil(54)-C5)-methyltransferase (EC 2.1.1.35)
22	790308	787762	-	Aconitate hydratase 2 (EC 4.2.1.3)
22	798852	797557	-	Glutamyl-tRNA(Gln) synthetase (EC 6.1.1.24)
22	800059	800859	+	Phosphatidylserine decarboxylase (EC 4.1.1.65)
22	834214	832925	-	Two-component system histidine kinase
22	854031	853132	-	Cysteine synthase (EC 2.5.1.47)
22	890841	889498	-	Putative helicase
22	890890	892236	+	FIG00545237: hypothetical protein
22	921359	922477	+	Surface-exposed lipoprotein JlpA
22	934963	935844	+	putative transcriptional regulator (lysR family)
22	968084	966288	-	Translation elongation factor LepA
22	995589	994294	-	UDP-N-acetylmuramate--alanine ligase (EC 6.3.2.8)
22	1027612	1026452	-	Dihydrofolate synthase (EC 6.3.2.12) @ Folylpolyglutamate synthase (EC 6.3.2.17)
22	1069873	1068797	-	Alpha-1,4-N-acetylgalactosamine transferase PglH (EC 2.4.1.-)
22	1127500	1126118	-	Signal transduction protein CetA, mediates an energy taxis response
22	1133401	1132223	-	Dihydroorotase (EC 3.5.2.3)
22	1340032	1338896	-	Pseudaminic acid biosynthesis protein PseA, possible Pse5Ac7Ac acetamidino synthase
22	1370144	1369137	-	TsaD/Kae1/Qri7 protein, required for threonylcarbamoyladenosine t(6)A37 formation in tRNA
22	1395300	1393504	-	Glucosamine--fructose-6-phosphate aminotransferase [isomerizing] (EC 2.6.1.16)
22	1448950	1450755	+	Selenocysteine-specific translation elongation factor
22	1453769	1455193	+	Catalase (EC 1.11.1.6)
22	1467388	1466717	-	Triosephosphate isomerase (EC 5.3.1.1)
22	1525661	1524342	-	Ribosomal protein S12p Asp88 (E. coli) methylthiotransferase
22	1528544	1527426	-	tRNA pseudouridine 13 synthase (EC 4.2.1.-)
22	1562654	1561536	-	Carbamoyl-phosphate synthase small chain (EC 6.3.5.5)
22	1598742	1597705	-	Putative helix-turn-helix containsing protein
22	1652740	1651109	-	Putative ABC transporter
22	1669852	1671012	+	Sulfate adenylyltransferase, dissimilatory-type (EC 2.7.7.4)
22	1679422	1678565	-	FIG00469898: hypothetical protein
22	1729141	1729917	+	UDP-N-acetylenolpyruvoylglucosamine reductase (EC 1.1.1.158)
22	1757562	1756762	-	SSU rRNA (adenine(1518)-N(6)/adenine(1519)-N(6))-dimethyltransferase (EC 2.1.1.182)
22	1770781	1769510	-	O-acetylhomoserine sulfhydrylase (EC 2.5.1.49) / O-succinylhomoserine sulfhydrylase (EC 2.5.1.48)
23	201772	200387	-	Flagellum-specific ATP synthase FliI
23	924464	923313	-	Hippurate hydrolase (EC 3.5.1.32)
23	1067887	1066790	-	Alpha-1,4-N-acetylgalactosamine transferase PglJ (EC 2.4.1.-)
24	12644	14089	+	Glutamate synthase [NADPH] small chain (EC 1.4.1.13)
24	21510	19984	-	Putative ATP /GTP binding protein
24	132403	130127	-	Outer membrane protein assembly factor YaeT precursor
24	154792	153656	-	FIG00469373: hypothetical protein
24	195946	197073	+	FIG00638667: hypothetical protein
24	219372	220376	+	Ferric iron ABC transporter, iron-binding protein
24	220376	221992	+	Ferric iron ABC transporter, permease protein
24	248986	246470	-	Trimethylamine-N-oxide reductase (EC 1.6.6.9)
24	271074	269980	-	Lipid-A-disaccharide synthase (EC 2.4.1.182)
24	302006	303082	+	Phosphoserine aminotransferase (EC 2.6.1.52)
24	330567	331592	+	Cytochrome c551 peroxidase (EC 1.11.1.5)
24	337146	335668	-	RND efflux system, outer membrane lipoprotein CmeC
24	355991	357373	+	GTP-binding protein EngA
24	460011	461450	+	Aldehyde dehydrogenase A (EC 1.2.1.22) / Glycolaldehyde dehydrogenase (EC 1.2.1.21)
24	493699	491891	-	Cell division protein FtsI [Peptidoglycan synthetase] (EC 2.4.1.129)
24	522916	523674	+	FIG00469464: hypothetical protein
24	608575	609693	+	Membrane-bound lytic murein transglycosylase D precursor (EC 3.2.1.-)
24	611920	612516	+	GTP-binding protein EngB
24	627678	628928	+	RNA polymerase sigma-54 factor RpoN
24	663935	662505	-	Glutamine synthetase type I (EC 6.3.1.2)
24	898744	897212	-	IMP cyclohydrolase (EC 3.5.4.10) / Phosphoribosylaminoimidazolecarboxamide formyltransferase (EC 2.1.2.3)
24	943797	942226	-	MscS family mechanosensitive ion channel
24	947448	948215	+	Magnesium and cobalt transport protein CorA
24	964954	962363	-	DNA gyrase subunit A (EC 5.99.1.3)
24	968211	969485	+	Probable outer membrane component of multidrug efflux pump
24	1039743	1041464	+	Oligoendopeptidase F (EC 3.4.24.-)
24	1096347	1097882	+	DNA polymerase III subunits gamma and tau (EC 2.7.7.7)
24	1145902	1147455	+	FIG002344: Hydrolase (HAD superfamily)
24	1182437	1181241	-	membrane protein
24	1186488	1187948	+	FIG00469607: hypothetical protein
24	1191995	1194154	+	Polyribonucleotide nucleotidyltransferase (EC 2.7.7.8)
24	1210695	1208716	-	N-acetylmuramoyl-L-alanine amidase (EC 3.5.1.28)
24	1295695	1294229	-	IncF plasmid conjugative transfer pilus assembly protein TraH
24	1326084	1327646	+	HAD-superfamily phosphatase, subfamily IIIC
24	1331449	1332957	+	Putative amino acid activating enzyme (EC 6.3.2.-)
24	1443606	1441531	-	bacteriophage DNA transposition protein A, putative
24	1465885	1464392	-	hydrogenase, (NiFe)/(NiFeSe) small subunit family
24	1483791	1481452	-	Phosphoenolpyruvate synthase / Pyruvate phosphate dikinase
24	1489226	1487382	-	Capsular polysaccharide biosynthesis heptosyltransferase HddD
24	1510475	1508148	-	Putative sugar transferase
24	1592919	1589956	-	CRISPR-associated protein, Csn1 family
24	1650515	1647744	-	Predicted D-lactate dehydrogenase, Fe-S protein, FAD/FMN-containing
24	1693902	1692814	-	Chorismate synthase (EC 4.2.3.5)
24	1724701	1723853	-	DNA ligase (ATP) (EC 6.5.1.1)
24	1765031	1763496	-	2-isopropylmalate synthase (EC 2.3.3.13)
24	1773801	1771207	-	Flagellar hook subunit protein
25	1071567	1069873	-	Phospholipid-lipopolysaccharide ABC transporter
25	1330149	1328932	-	hypothetical protein
26	23573	21795	-	MCP-domain signal transduction protein
26	32512	34143	+	CTP synthase (EC 6.3.4.2)
26	54314	55663	+	FIG00469895: hypothetical protein
26	188121	186127	-	oligopeptide transporter
26	207154	208524	+	NAD(P)HX epimerase / NAD(P)HX dehydratase
26	319941	321191	+	Anthranilate synthase, aminase component (EC 4.1.3.27)
26	406822	408300	+	2,3-bisphosphoglycerate-independent phosphoglycerate mutase (EC 5.4.2.1)
26	487554	489380	+	Chaperone protein HtpG
26	498628	500832	+	Isocitrate dehydrogenase [NADP] (EC 1.1.1.42); Monomeric isocitrate dehydrogenase [NADP] (EC 1.1.1.42)
26	597284	598366	+	FIG00638667: hypothetical protein
26	688129	689454	+	putative exported protein
26	723469	722243	-	Histidyl-tRNA synthetase (EC 6.1.1.21)
26	794680	793838	-	Fructose-1,6-bisphosphatase, type I (EC 3.1.3.11)
26	824475	822301	-	Flagellar biosynthesis protein FlhA
26	832921	830990	-	COG0488: ATPase components of ABC transporters with duplicated ATPase domains
26	874286	872487	-	Pyruvate carboxylase subunit B (biotin-containing) (EC 6.4.1.1)
26	929510	928155	-	Coproporphyrinogen III oxidase, oxygen-independent (EC 1.3.99.22)
26	946295	944895	-	TrkA domain protein
26	976492	975047	-	Pyruvate carboxylase subunit A (EC 6.4.1.1)
26	997629	995656	-	Phosphoglycerol transferase
26	1151416	1150034	-	(S)-2-hydroxy-acid oxidase (EC 1.1.3.15)
26	1468587	1467385	-	Phosphoglycerate kinase (EC 2.7.2.3)
26	1490782	1489310	-	Capsular polysaccharide biosynthesis heptosyltransferase HddD
26	1515669	1514035	-	Predicted glycosyltransferase involved in capsule biosynthesis
26	1518285	1516627	-	Capsular polysaccharide export system periplasmic protein KpsD
26	1542448	1541030	-	MSHA biogenesis protein MshL
26	1676989	1677765	+	Haemin uptake system ATP-binding protein
26	1733675	1735429	+	FIG00470143: hypothetical protein
27	146304	145414	-	Zinc ABC transporter, periplasmic-binding protein ZnuA
27	432079	433299	+	Zinc protease-like protein
27	656647	658137	+	Peptidyl-prolyl cis-trans isomerase PpiD (EC 5.2.1.8)
27	797276	795651	-	Soluble lytic murein transglycosylase precursor (EC 3.2.1.-)
28	34130	35701	+	Single-stranded-DNA-specific exonuclease RecJ (EC 3.1.-.-)
28	59842	61632	+	Flagellar hook-length control protein FliK
28	171933	173303	+	Nicotinate phosphoribosyltransferase (EC 2.4.2.11)
28	243133	241352	-	Putative phosphatase
28	298930	300126	+	FIG00469432: hypothetical protein
28	321188	322789	+	Anthranilate synthase, amidotransferase component (EC 4.1.3.27) / Anthranilate phosphoribosyltransferase (EC 2.4.2.18)
28	328348	326888	-	Exopolyphosphatase (EC 3.6.1.11)
28	335265	333919	-	Oxygen-independent coproporphyrinogen III oxidase, putative
28	393140	394717	+	ABC transporter ATP-binding protein
28	512775	514577	+	3-polyprenyl-4-hydroxybenzoate carboxy-lyase (EC 4.1.1.-)
28	604914	606419	+	DNA repair protein RecN
28	907444	908634	+	FIG00638667: hypothetical protein
28	940975	939359	-	Cell division protein FtsH (EC 3.4.24.-)
28	1028999	1027602	-	FIG00469765: hypothetical protein
28	1114672	1112705	-	Highly acidic protein
28	1208719	1206878	-	tRNA (5-methylaminomethyl-2-thiouridylate)-methyltransferase (EC 2.1.1.61) / FAD-dependent cmnm(5)s(2)U34 oxidoreductase
28	1356194	1358140	+	Motility accessory factor
28	1365550	1363733	-	Motility accessory factor
28	1374985	1373678	-	Fibronectin/fibrinogen-binding protein
28	1375619	1376608	+	Phospholipase A1 precursor (EC 3.1.1.32, EC 3.1.1.4); Outer membrane phospholipase A
28	1479597	1477528	-	Capsular polysaccharide export system protein KpsC
28	1584618	1583470	-	Carboxynorspermidine decarboxylase, putative (EC 4.1.1.-)
28	1742563	1740461	-	DNA topoisomerase I (EC 5.99.1.2)
29	1154308	1153628	-	COG1496: Uncharacterized conserved protein
30	80156	81385	+	BOX elements
30	140663	142438	+	McrBC restriction endonuclease system, McrB subunit, putative
30	142431	143762	+	FIG00470474: hypothetical protein
30	167350	165467	-	Potassium efflux system kefA / Small-conductance mechanosensitive channel
30	204965	206470	+	Peptide deformylase (EC 3.5.1.88)
30	227790	226921	-	tRNA dimethylallyltransferase (EC 2.5.1.75)
30	340262	337152	-	RND efflux system, inner membrane transporter CmeB
30	596139	594205	-	3'-to-5' exoribonuclease RNase R
30	734134	736164	+	ATP-dependent DNA helicase UvrD/PcrA/Rep, epsilon proteobacterial type 1
30	901700	899514	-	Phosphoribosylformylglycinamidine synthase, synthetase subunit (EC 6.3.5.3)
30	1101958	1099853	-	Lead, cadmium, zinc and mercury transporting ATPase (EC 3.6.3.3) (EC 3.6.3.5); Copper-translocating P-type ATPase (EC 3.6.3.4)
30	1125515	1123656	-	tRNA uridine 5-carboxymethylaminomethyl modification enzyme GidA
30	1189877	1191925	+	Outer membrane protein Imp, required for envelope biogenesis / Organic solvent tolerance protein precursor
30	1367370	1365547	-	Motility accessory factor
30	1371535	1370141	-	FIG00638667: hypothetical protein
30	1401969	1404440	+	membrane protein
30	1499559	1497811	-	Capsular polysaccharide biosynthesis heptosyltransferase HddD
30	1546321	1542761	-	Pyruvate-flavodoxin oxidoreductase (EC 1.2.7.-)
30	1581696	1579483	-	Formate dehydrogenase-O, major subunit (EC 1.2.1.2) @ selenocysteine-containing
30	1667875	1668990	+	2-C-methyl-D-erythritol 4-phosphate cytidylyltransferase (EC 2.7.7.60) / 2-C-methyl-D-erythritol 2,4-cyclodiphosphate synthase (EC 4.6.1.12)
32	2579	4888	+	DNA gyrase subunit B (EC 5.99.1.3)
32	197073	198254	+	Helicase-like protein
32	466108	467385	+	FIG00545237: hypothetical protein
32	603945	602194	-	Aspartyl-tRNA synthetase (EC 6.1.1.12) @ Aspartyl-tRNA(Asn) synthetase (EC 6.1.1.23)
32	695283	697187	+	FIG00638667: hypothetical protein
32	763089	764339	+	Putative zinc protease
32	1167569	1169194	+	Glutathione-regulated potassium-efflux system protein KefB
32	1215195	1213000	-	GTP pyrophosphokinase (EC 2.7.6.5), (p)ppGpp synthetase II / Guanosine-3',5'-bis(diphosphate) 3'-pyrophosphohydrolase (EC 3.1.7.2)
32	1447553	1445892	-	Iron-sulfur cluster-binding protein
32	1554168	1551802	-	FIG00388203: hypothetical protein
32	1713928	1716018	+	High-affinity Fe2+/Pb2+ permease precursor
33	1041892	1043967	+	ATP-dependent DNA helicase UvrD/PcrA/Rep, epsilon proteobacterial type 2
34	49660	52281	+	FIG00732228: membrane protein
34	185119	183311	-	Threonyl-tRNA synthetase (EC 6.1.1.3)
34	360069	362531	+	PUTATIVE TRANSMEMBRANE PROTEIN
34	477254	479185	+	Multimodular transpeptidase-transglycosylase (EC 2.4.1.129) (EC 3.4.-.-)
34	549882	551825	+	DNA ligase (EC 6.5.1.2)
34	1015462	1013087	-	ATP-dependent protease La (EC 3.4.21.53) Type I
34	1647634	1646099	-	Oligopeptide ABC transporter, periplasmic oligopeptide-binding protein OppA (TC 3.A.1.5.1)
36	380637	382823	+	Putative ATP /GTP binding protein
36	474178	476706	+	Alanyl-tRNA synthetase (EC 6.1.1.7)
36	481786	479213	-	ClpB protein
36	572122	573492	+	Type I secretion system, outer membrane component LapE
36	813997	812213	-	Para-aminobenzoate synthase, aminase component (EC 2.6.1.85) / Aminodeoxychorismate lyase (EC 4.1.3.38)
36	970264	973242	+	Acriflavin resistance protein / Multidrug efflux system CmeDEF
36	1352376	1354325	+	Motility accessory factor
36	1551805	1549040	-	Helicase
36	1629500	1627134	-	Paralysed flagella protein PflA
37	917763	919031	+	Aminoacyl-histidine dipeptidase (Peptidase D) (EC 3.4.13.3)
37	993958	991751	-	Recombination inhibitory protein MutS2
37	1047116	1049245	+	ATP-dependent Clp protease ATP-binding subunit ClpA
38	27856	30225	+	Ribonucleotide reductase of class Ia (aerobic), alpha subunit (EC 1.17.4.1)
38	161400	162566	+	FIG00469687: hypothetical protein
38	312912	310273	-	DNA polymerase I (EC 2.7.7.7)
38	443538	447665	+	DNA-directed RNA polymerase beta subunit (EC 2.7.7.6)
38	737813	740587	+	Periplasmic nitrate reductase precursor (EC 1.7.99.4)
38	757324	755465	-	FIG00469647: hypothetical protein
38	793638	791752	-	Methionyl-tRNA synthetase (EC 6.1.1.10)
38	1383816	1385900	+	Polyphosphate kinase (EC 2.7.4.1)
38	1502657	1499562	-	putative glycosyl transferase
38	1539848	1538289	-	Type IV fimbrial assembly, ATPase PilB
38	1696046	1697863	+	DNA primase (EC 2.7.7.-)
39	584908	586428	+	Protein hydE
39	1094930	1092579	-	Lead, cadmium, zinc and mercury transporting ATPase (EC 3.6.3.3) (EC 3.6.3.5); Copper-translocating P-type ATPase (EC 3.6.3.4)
40	586409	588598	+	[NiFe] hydrogenase metallocenter assembly protein HypF
40	856388	854556	-	Campylobacter invasion antigen B (CiaB)
40	1025231	1022295	-	Transcription-repair coupling factor
40	1111832	1110240	-	Arginyl-tRNA synthetase (EC 6.1.1.19)
40	1170209	1172203	+	Glycyl-tRNA synthetase beta chain (EC 6.1.1.14)
42	828230	825405	-	Cell division protein FtsK
42	1639093	1636631	-	NADH-ubiquinone oxidoreductase chain G (EC 1.6.5.3)
44	803293	801134	-	FIG00469420: hypothetical protein
44	888148	885560	-	Protein export cytoplasm protein SecA ATPase RNA helicase (TC 3.A.5.1.1)
44	1031921	1029492	-	Leucyl-tRNA synthetase (EC 6.1.1.4)
44	1138428	1140692	+	5-methyltetrahydropteroyltriglutamate--homocysteine methyltransferase (EC 2.1.1.14)
44	1673908	1676028	+	Haemin uptake system outer membrane receptor
46	1184241	1182439	-	Excinuclease ABC subunit C
46	1393501	1390376	-	Putative secreted serine protease (EC 3.4.21.-)
46	1572179	1568691	-	Proline dehydrogenase (EC 1.5.99.8) (Proline oxidase) / Delta-1-pyrroline-5-carboxylate dehydrogenase (EC 1.2.1.88)
47	677549	681151	+	DNA polymerase III alpha subunit (EC 2.7.7.7)
47	843154	840833	-	Phenylalanyl-tRNA synthetase beta chain (EC 6.1.1.20)
48	318670	315845	-	Excinuclease ABC subunit A
48	495941	498511	+	FIG01209130: hypothetical protein
48	952057	948812	-	Putative cytochrome C-type biogenesis protein
50	1004262	1001509	-	Isoleucyl-tRNA synthetase (EC 6.1.1.5)
50	1157432	1154892	-	FIG00472540: hypothetical protein
50	1397653	1395305	-	[Protein-PII] uridylyltransferase (EC 2.7.7.59)
52	882324	878812	-	Putative 2-acylglycerophosphoethanolamine acyltransferase / acyl-acyl carrier protein synthetase (EC 6.2.1.20)
56	259638	262907	+	Carbamoyl-phosphate synthase large chain (EC 6.3.5.5)
56	447658	452211	+	DNA-directed RNA polymerase beta' subunit (EC 2.7.7.6)
56	732960	730348	-	Valyl-tRNA synthetase (EC 6.1.1.9)
59	991742	987723	-	Type I restriction-modification system, DNA-methyltransferase subunit M (EC 2.1.1.72) / Type I restriction-modification system, specificity subunit S (EC 3.1.21.3)
60	8144	12634	+	Glutamate synthase [NADPH] large chain (EC 1.4.1.13)
64	653983	650231	-	Possible restriction /modification enzyme
78	44516	48244	+	putative type IIS restriction/modification enzyme
