# Supplementary material for: Comparative Methylome Analysis of Campylobacter jejuni Strain YH002 Reveals a Putative Novel Motif and Diverse Epigenetic Regulations of Virulence Genes
Source: Front Microbiol. 2020 Dec 23;11:610395. doi: 10.3389/fmicb.2020.610395 (PMC7785942; doi:10.3389/fmicb.2020.610395)
Supplement: Supplementary file 2 [file Table_2.XLSX]

## Sheet: Sheet1
Supplemental Table 2: Frequency of RAATTY methylation site in the coding sequences of C. jejuni YH002 plasmid
Frequency of RAATTY methylation	CDS start	CDS end	Strand	Gene product
0	2254	3048	+	Aminoglycoside phosphotransferase
0	6405	6671	+	hypothetical protein
0	20836	20561	-	hypothetical protein
0	21055	20870	-	hypothetical protein
0	21328	21546	+	hypothetical protein
0	24933	24610	-	hypothetical protein
0	25189	25368	+	Major pilus subunit of type IV secretion complex, VirB2
0	25475	25353	-	hypothetical protein
0	28160	28717	+	hypothetical protein
0	38205	38636	+	cag pathogenicity island protein (cag12)
2	3341	4141	+	Rep
2	4315	4503	+	hypothetical protein
2	4493	4798	+	hypothetical protein
2	5334	5846	+	hypothetical protein
2	5843	6400	+	hypothetical protein
2	7293	7559	+	hypothetical protein
2	17136	17417	+	hypothetical protein
2	18061	18714	+	hypothetical protein
2	29391	29804	+	hypothetical protein
2	30276	30551	+	hypothetical protein
2	31545	32537	+	Inner membrane protein of type IV secretion of T-DNA complex, VirB6
2	32512	32694	+	hypothetical protein
2	40270	40890	+	hypothetical protein
2	40977	41618	+	hypothetical protein
3	16942	16391	-	Ribbon-helix-helix protein, copG family domain protein
3	20167	20445	+	hypothetical protein
4	24619	24242	-	Virulence-associated protein 2
4	29838	30260	+	Single-stranded DNA-binding protein
4	45367	45546	+	hypothetical protein
6	24245	23631	-	Site-specific recombinase, resolvase family
6	28714	29394	+	hypothetical protein
6	39400	40197	+	hypothetical protein
10	6730	7290	+	hypothetical protein
10	14980	14276	-	hypothetical protein
10	16391	15003	-	IncQ plasmid conjugative transfer DNA nicking endonuclease TraR (pTi VirD2 homolog)
10	32684	33343	+	Inner membrane protein forms channel for type IV secretion of T-DNA complex, VirB8
10	33340	34233	+	Outer membrane and periplasm component of type IV secretion of T-DNA complex, has secretin-like domain, VirB9
10	38639	39397	+	IncQ plasmid conjugative transfer protein TraQ (RP4 TrbM homolog)
12	1	1920	+	Ribosome protection-type tetracycline resistance related proteins
12	13559	14266	+	hypothetical protein
14	35405	36412	+	ATPase required for both assembly of type IV secretion complex and secretion of T-DNA complex, VirB11
16	17446	18057	+	hypothetical protein
16	34243	35424	+	Inner membrane protein of type IV secretion of T-DNA complex, TonB-like, VirB10
17	30555	31541	+	Minor pilin of type IV secretion complex, VirB5
18	18833	20059	+	IncP-type DNA transfer primase TraC
20	36413	38224	+	Coupling protein VirD4, ATPase required for T-DNA transfer
20	43927	45348	+	hypothetical protein
32	25462	28149	+	ATPase required for both assembly of type IV secretion complex and secretion of T-DNA complex, VirB4
32	41629	43821	+	DNA topoisomerase III (EC 5.99.1.2)
36	21715	23508	+	hypothetical protein
66	7606	13401	+	DNA methylase
