# Supplementary material for: Comparative Methylome Analysis of Campylobacter jejuni Strain YH002 Reveals a Putative Novel Motif and Diverse Epigenetic Regulations of Virulence Genes
Source: Front Microbiol. 2020 Dec 23;11:610395. doi: 10.3389/fmicb.2020.610395 (PMC7785942; doi:10.3389/fmicb.2020.610395)
Supplement: Supplementary file 3 [file Table_3.XLSX]

## Sheet: UP2Z1P9S114-Alignment-HitTable
CP020776.1	1396	100	51	0	0	1346	1396	1	51	5e-19	95.3
CP020776.1	2199	100	51	0	0	2199	2249	51	1	5e-19	95.3
CP020776.1	4464	98.039	51	1	0	4464	4514	51	1	2.32e-17	89.8
CP020776.1	11739	100	51	0	0	11689	11739	1	51	5e-19	95.3
CP020776.1	11812	100	51	0	0	11812	11862	51	1	5e-19	95.3
CP020776.1	15907	98	50	1	0	14103	14152	1	50	8.36e-17	87.9
CP020776.1	16718	100	51	0	0	14965	15015	51	1	5e-19	95.3
CP020776.1	27243	100	51	0	0	25323	25373	1	51	5e-19	95.3
CP020776.1	36257	100	51	0	0	34337	34387	1	51	5e-19	95.3
CP020776.1	38730	97.297	37	1	0	36860	36896	51	15	1.41e-09	63.9
CP020776.1	52688	100	51	0	0	53032	53082	51	1	5e-19	95.3
CP020776.1	55646	100	51	0	0	55940	55990	1	51	5e-19	95.3
CP020776.1	62258	100	51	0	0	62551	62601	1	51	5e-19	95.3
CP020776.1	64915	100	51	0	0	65207	65257	1	51	5e-19	95.3
CP020776.1	68348	100	51	0	0	68631	68681	1	51	5e-19	95.3
CP020776.1	69587	100	51	0	0	69870	69920	1	51	5e-19	95.3
CP020776.1	69595	100	51	0	0	69928	69978	51	1	5e-19	95.3
CP020776.1	71756	100	51	0	0	72089	72139	51	1	5e-19	95.3
CP020776.1	73983	100	51	0	0	74262	74312	1	51	5e-19	95.3
CP020776.1	78691	100	51	0	0	78970	79020	1	51	5e-19	95.3
CP020776.1	82079	100	51	0	0	82408	82458	51	1	5e-19	95.3
CP020776.1	83771	100	51	0	0	84050	84100	1	51	5e-19	95.3
CP020776.1	89393	100	51	0	0	89672	89722	1	51	5e-19	95.3
CP020776.1	95342	100	51	0	0	95621	95671	1	51	5e-19	95.3
CP020776.1	104939	100	51	0	0	105267	105317	51	1	5e-19	95.3
CP020776.1	106759	100	51	0	0	107037	107087	1	51	5e-19	95.3
CP020776.1	108199	100	51	0	0	108477	108527	1	51	5e-19	95.3
CP020776.1	109276	100	51	0	0	109604	109654	51	1	5e-19	95.3
CP020776.1	109977	100	51	0	0	110255	110305	1	51	5e-19	95.3
CP020776.1	111657	100	51	0	0	111935	111985	1	51	5e-19	95.3
CP020776.1	111953	100	51	0	0	112231	112281	1	51	5e-19	95.3
CP020776.1	117611	100	51	0	0	117889	117939	1	51	5e-19	95.3
CP020776.1	126580	100	51	0	0	126857	126907	1	51	5e-19	95.3
CP020776.1	126912	100	51	0	0	127189	127239	1	51	5e-19	95.3
CP020776.1	132288	100	51	0	0	132565	132615	1	51	5e-19	95.3
CP020776.1	132965	100	51	0	0	133242	133292	1	51	5e-19	95.3
CP020776.1	146533	100	51	0	0	146330	146380	51	1	5e-19	95.3
CP020776.1	160516	100	51	0	0	231386	231436	1	51	5e-19	95.3
CP020776.1	160530	100	51	0	0	231372	231422	1	51	5e-19	95.3
CP020776.1	169136	100	51	0	0	222752	222802	1	51	5e-19	95.3
CP020776.1	169321	100	51	0	0	222617	222667	51	1	5e-19	95.3
CP020776.1	170263	100	51	0	0	221625	221675	1	51	5e-19	95.3
CP020776.1	172963	100	51	0	0	218975	219025	51	1	5e-19	95.3
CP020776.1	175514	100	51	0	0	216424	216474	51	1	5e-19	95.3
CP020776.1	175808	100	51	0	0	216080	216130	1	51	5e-19	95.3
CP020776.1	176778	100	51	0	0	215160	215210	51	1	5e-19	95.3
CP020776.1	178696	100	51	0	0	213242	213292	51	1	5e-19	95.3
CP020776.1	179270	100	51	0	0	212668	212718	51	1	5e-19	95.3
CP020776.1	182617	98.039	51	1	0	209323	209373	51	1	2.32e-17	89.8
CP020776.1	183195	96	50	2	0	208696	208745	2	51	3.89e-15	82.4
CP020776.1	195235	94.118	51	3	0	196705	196755	51	1	5.03e-14	78.7
CP020776.1	202196	100	51	0	0	185164	185214	51	1	5e-19	95.3
CP020776.1	206879	100	51	0	0	180481	180531	51	1	5e-19	95.3
CP020776.1	207081	100	51	0	0	180279	180329	51	1	5e-19	95.3
CP020776.1	208840	100	51	0	0	178520	178570	51	1	5e-19	95.3
CP020776.1	209526	100	51	0	0	177834	177884	51	1	5e-19	95.3
CP020776.1	211456	100	51	0	0	175904	175954	51	1	5e-19	95.3
CP020776.1	224445	100	51	0	0	162915	162965	51	1	5e-19	95.3
CP020776.1	225984	100	51	0	0	161326	161376	1	51	5e-19	95.3
CP020776.1	226673	100	51	0	0	160637	160687	1	51	5e-19	95.3
CP020776.1	229873	100	51	0	0	157437	157487	1	51	5e-19	95.3
CP020776.1	233178	100	51	0	0	154182	154232	51	1	5e-19	95.3
CP020776.1	238772	100	51	0	0	148538	148588	1	51	5e-19	95.3
CP020776.1	245537	100	51	0	0	250036	250086	1	51	5e-19	95.3
CP020776.1	246633	100	51	0	0	251182	251232	51	1	5e-19	95.3
CP020776.1	248625	100	51	0	0	253174	253224	51	1	5e-19	95.3
CP020776.1	256132	100	51	0	0	260681	260731	51	1	5e-19	95.3
CP020776.1	258481	100	51	0	0	263030	263080	51	1	5e-19	95.3
CP020776.1	259015	100	51	0	0	263514	263564	1	51	5e-19	95.3
CP020776.1	263081	100	51	0	0	267630	267680	51	1	5e-19	95.3
CP020776.1	285009	100	51	0	0	289552	289602	51	1	5e-19	95.3
CP020776.1	287492	100	51	0	0	292035	292085	51	1	5e-19	95.3
CP020776.1	295898	100	51	0	0	300391	300441	1	51	5e-19	95.3
CP020776.1	297380	100	51	0	0	301873	301923	1	51	5e-19	95.3
CP020776.1	301245	100	51	0	0	305788	305838	51	1	5e-19	95.3
CP020776.1	301250	100	51	0	0	305793	305843	51	1	5e-19	95.3
CP020776.1	303066	100	51	0	0	307559	307609	1	51	5e-19	95.3
CP020776.1	304917	100	51	0	0	309460	309510	51	1	5e-19	95.3
CP020776.1	307628	100	51	0	0	312171	312221	51	1	5e-19	95.3
CP020776.1	307845	100	51	0	0	312388	312438	51	1	5e-19	95.3
CP020776.1	310494	100	51	0	0	314987	315037	1	51	5e-19	95.3
CP020776.1	317514	100	51	0	0	322057	322107	51	1	5e-19	95.3
CP020776.1	321998	100	50	0	0	326541	326590	51	2	1.8e-18	93.5
CP020776.1	329341	100	51	0	0	333834	333884	1	51	5e-19	95.3
CP020776.1	338412	100	51	0	0	342906	342956	1	51	5e-19	95.3
CP020776.1	339638	100	51	0	0	344182	344232	51	1	5e-19	95.3
CP020776.1	345461	100	51	0	0	350005	350055	51	1	5e-19	95.3
CP020776.1	349019	100	51	0	0	353514	353564	1	51	5e-19	95.3
CP020776.1	352462	100	51	0	0	356957	357007	1	51	5e-19	95.3
CP020776.1	353216	100	51	0	0	357711	357761	1	51	5e-19	95.3
CP020776.1	357261	100	51	0	0	361756	361806	1	51	5e-19	95.3
CP020776.1	358674	100	51	0	0	363219	363269	51	1	5e-19	95.3
CP020776.1	358769	100	51	0	0	363264	363314	1	51	5e-19	95.3
CP020776.1	362288	100	51	0	0	366783	366833	1	51	5e-19	95.3
CP020776.1	369717	100	51	0	0	374212	374262	1	51	5e-19	95.3
CP020776.1	384930	100	51	0	0	389425	389475	1	51	5e-19	95.3
CP020776.1	390549	100	51	0	0	395044	395094	1	51	5e-19	95.3
CP020776.1	393055	100	51	0	0	397600	397650	51	1	5e-19	95.3
CP020776.1	400235	100	51	0	0	404772	404822	51	1	5e-19	95.3
CP020776.1	405673	100	51	0	0	410160	410210	1	51	5e-19	95.3
CP020776.1	413412	100	51	0	0	417899	417949	1	51	5e-19	95.3
CP020776.1	418392	100	51	0	0	422929	422979	51	1	5e-19	95.3
CP020776.1	421871	100	51	0	0	426408	426458	51	1	5e-19	95.3
CP020776.1	422128	100	51	0	0	426665	426715	51	1	5e-19	95.3
CP020776.1	431405	100	51	0	0	435892	435942	1	51	5e-19	95.3
CP020776.1	432771	100	51	0	0	437258	437308	1	51	5e-19	95.3
CP020776.1	433992	100	51	0	0	438479	438529	1	51	5e-19	95.3
CP020776.1	434084	100	51	0	0	438571	438621	1	51	5e-19	95.3
CP020776.1	434265	100	51	0	0	438752	438802	1	51	5e-19	95.3
CP020776.1	439760	100	51	0	0	444247	444297	1	51	5e-19	95.3
CP020776.1	446900	100	51	0	0	451437	451487	51	1	5e-19	95.3
CP020776.1	461220	100	51	0	0	465721	465771	1	51	5e-19	95.3
CP020776.1	466918	100	51	0	0	471419	471469	1	51	5e-19	95.3
CP020776.1	472457	100	51	0	0	477008	477058	51	1	5e-19	95.3
CP020776.1	474561	98.039	51	1	0	479112	479162	51	1	2.32e-17	89.8
CP020776.1	476292	100	51	0	0	480793	480843	1	51	5e-19	95.3
CP020776.1	484408	100	51	0	0	488909	488959	1	51	5e-19	95.3
CP020776.1	492078	100	51	0	0	496629	496679	51	1	5e-19	95.3
CP020776.1	502843	98.039	51	1	0	507344	507394	1	51	2.32e-17	89.8
CP020776.1	509445	100	51	0	0	513996	514046	51	1	5e-19	95.3
CP020776.1	516406	100	51	0	0	520909	520959	1	51	5e-19	95.3
CP020776.1	516417	100	51	0	0	520920	520970	1	51	5e-19	95.3
CP020776.1	516926	100	51	0	0	521479	521529	51	1	5e-19	95.3
CP020776.1	520887	100	51	0	0	525389	525439	1	51	5e-19	95.3
CP020776.1	532938	100	51	0	0	537438	537488	1	51	5e-19	95.3
CP020776.1	533172	100	51	0	0	537722	537772	51	1	5e-19	95.3
CP020776.1	551663	100	51	0	0	556163	556213	1	51	5e-19	95.3
CP020776.1	558503	100	51	0	0	563053	563103	51	1	5e-19	95.3
CP020776.1	563060	100	51	0	0	567559	567609	1	51	5e-19	95.3
CP020776.1	563522	98.039	51	1	0	568021	568071	1	51	2.32e-17	89.8
CP020776.1	567099	100	51	0	0	571598	571648	1	51	5e-19	95.3
CP020776.1	568556	100	51	0	0	573055	573105	1	51	5e-19	95.3
CP020776.1	576173	100	49	0	0	580724	580772	49	1	6.46e-18	91.6
CP020776.1	580302	100	51	0	0	584834	584884	1	51	5e-19	95.3
CP020776.1	587194	100	51	0	0	591725	591775	1	51	5e-19	95.3
CP020776.1	589379	100	51	0	0	1731549	1731599	51	1	5e-19	95.3
CP020776.1	599888	100	51	0	0	601548	601598	1	51	5e-19	95.3
CP020776.1	603168	100	51	0	0	604878	604928	51	1	5e-19	95.3
CP020776.1	612075	100	51	0	0	613735	613785	1	51	5e-19	95.3
CP020776.1	615069	100	51	0	0	616780	616830	51	1	5e-19	95.3
CP020776.1	621952	100	51	0	0	625443	625493	1	51	5e-19	95.3
CP020776.1	623016	98.039	51	1	0	626556	626606	51	1	2.32e-17	89.8
CP020776.1	623984	98.039	51	1	0	627474	627524	1	51	2.32e-17	89.8
CP020776.1	626508	100	51	0	0	630048	630098	51	1	5e-19	95.3
CP020776.1	628092	100	51	0	0	631580	631630	1	51	5e-19	95.3
CP020776.1	640874	100	49	0	0	646431	646479	3	51	6.46e-18	91.6
CP020776.1	641452	100	51	0	0	647006	647056	1	51	5e-19	95.3
CP020776.1	647891	100	51	0	0	653445	653495	1	51	5e-19	95.3
CP020776.1	652869	100	51	0	0	658423	658473	1	51	5e-19	95.3
CP020776.1	668350	100	51	0	0	673904	673954	1	51	5e-19	95.3
CP020776.1	670711	100	51	0	0	676315	676365	51	1	5e-19	95.3
CP020776.1	673764	100	51	0	0	679317	679367	1	51	5e-19	95.3
CP020776.1	683539	100	51	0	0	689142	689192	51	1	5e-19	95.3
CP020776.1	683806	100	51	0	0	689409	689459	51	1	5e-19	95.3
CP020776.1	691329	100	51	0	0	696932	696982	51	1	5e-19	95.3
CP020776.1	693910	100	51	0	0	699513	699563	51	1	5e-19	95.3
CP020776.1	695085	100	51	0	0	700688	700738	51	1	5e-19	95.3
CP020776.1	703156	100	51	0	0	708755	708805	51	1	5e-19	95.3
CP020776.1	716915	100	51	0	0	722499	722549	1	51	5e-19	95.3
CP020776.1	724144	100	51	0	0	729728	729778	1	51	5e-19	95.3
CP020776.1	724920	100	51	0	0	730554	730604	51	1	5e-19	95.3
CP020776.1	724967	100	51	0	0	730551	730601	1	51	5e-19	95.3
CP020776.1	725040	100	51	0	0	730624	730674	1	51	5e-19	95.3
CP020776.1	730559	100	51	0	0	736193	736243	51	1	5e-19	95.3
CP020776.1	740231	100	51	0	0	745865	745915	51	1	5e-19	95.3
CP020776.1	740286	100	51	0	0	745870	745920	1	51	5e-19	95.3
CP020776.1	744349	100	51	0	0	749983	750033	51	1	5e-19	95.3
CP020776.1	745177	100	51	0	0	750808	750858	51	1	5e-19	95.3
CP020776.1	745658	100	51	0	0	751289	751339	51	1	5e-19	95.3
CP020776.1	746335	100	51	0	0	751966	752016	51	1	5e-19	95.3
CP020776.1	753126	100	51	0	0	758707	758757	1	51	5e-19	95.3
CP020776.1	756388	100	51	0	0	761969	762019	1	51	5e-19	95.3
CP020776.1	767524	100	51	0	0	773107	773157	1	51	5e-19	95.3
CP020776.1	786677	100	51	0	0	792260	792310	1	51	5e-19	95.3
CP020776.1	787019	100	51	0	0	792602	792652	1	51	5e-19	95.3
CP020776.1	795693	100	51	0	0	801276	801326	1	51	5e-19	95.3
CP020776.1	808609	100	51	0	0	813275	813325	1	51	5e-19	95.3
CP020776.1	809350	100	49	0	0	814016	814064	1	49	6.46e-18	91.6
CP020776.1	815366	100	51	0	0	820082	820132	51	1	5e-19	95.3
CP020776.1	817662	100	51	0	0	822384	822434	51	1	5e-19	95.3
CP020776.1	823610	100	51	0	0	828332	828382	51	1	5e-19	95.3
CP020776.1	823615	100	51	0	0	828337	828387	51	1	5e-19	95.3
CP020776.1	824242	100	51	0	0	828914	828964	1	51	5e-19	95.3
CP020776.1	824530	100	51	0	0	829202	829252	1	51	5e-19	95.3
CP020776.1	824919	100	51	0	0	829641	829691	51	1	5e-19	95.3
CP020776.1	826163	100	51	0	0	830835	830885	1	51	5e-19	95.3
CP020776.1	834632	100	51	0	0	839354	839404	51	1	5e-19	95.3
CP020776.1	835890	100	51	0	0	840562	840612	1	51	5e-19	95.3
CP020776.1	839449	100	51	0	0	844171	844221	51	1	5e-19	95.3
CP020776.1	839518	100	51	0	0	844190	844240	1	51	5e-19	95.3
CP020776.1	840667	100	51	0	0	845389	845439	51	1	5e-19	95.3
CP020776.1	840730	100	51	0	0	845402	845452	1	51	5e-19	95.3
CP020776.1	846301	100	51	0	0	851023	851073	51	1	5e-19	95.3
CP020776.1	846378	100	51	0	0	851050	851100	1	51	5e-19	95.3
CP020776.1	849880	100	51	0	0	854602	854652	51	1	5e-19	95.3
CP020776.1	855731	100	51	0	0	860453	860503	51	1	5e-19	95.3
CP020776.1	877376	100	51	0	0	882048	882098	1	51	5e-19	95.3
CP020776.1	880404	100	51	0	0	885126	885176	51	1	5e-19	95.3
CP020776.1	880909	100	51	0	0	885631	885681	51	1	5e-19	95.3
CP020776.1	883867	100	51	0	0	888589	888639	51	1	5e-19	95.3
CP020776.1	890284	100	51	0	0	895006	895056	51	1	5e-19	95.3
CP020776.1	890826	100	51	0	0	895548	895598	51	1	5e-19	95.3
CP020776.1	893960	100	51	0	0	898694	898744	51	1	5e-19	95.3
CP020776.1	894951	100	51	0	0	899685	899735	51	1	5e-19	95.3
CP020776.1	903044	100	51	0	0	907778	907828	51	1	5e-19	95.3
CP020776.1	903048	100	51	0	0	907782	907832	51	1	5e-19	95.3
CP020776.1	904302	100	51	0	0	909036	909086	51	1	5e-19	95.3
CP020776.1	905221	100	51	0	0	909954	910004	51	1	5e-19	95.3
CP020776.1	906034	100	51	0	0	910767	910817	51	1	5e-19	95.3
CP020776.1	906078	100	51	0	0	910761	910811	1	51	5e-19	95.3
CP020776.1	906973	100	51	0	0	911656	911706	1	51	5e-19	95.3
CP020776.1	912998	100	51	0	0	917731	917781	51	1	5e-19	95.3
CP020776.1	917843	100	51	0	0	922526	922576	1	51	5e-19	95.3
CP020776.1	922493	100	51	0	0	927176	927226	1	51	5e-19	95.3
CP020776.1	928680	100	51	0	0	933363	933413	1	51	5e-19	95.3
CP020776.1	933351	100	51	0	0	938034	938084	1	51	5e-19	95.3
CP020776.1	936229	100	51	0	0	940912	940962	1	51	5e-19	95.3
CP020776.1	937112	100	51	0	0	941795	941845	1	51	5e-19	95.3
CP020776.1	939210	100	51	0	0	943943	943993	51	1	5e-19	95.3
CP020776.1	939574	100	51	0	0	944257	944307	1	51	5e-19	95.3
CP020776.1	941582	100	51	0	0	946315	946365	51	1	5e-19	95.3
CP020776.1	942312	100	51	0	0	947045	947095	51	1	5e-19	95.3
CP020776.1	946203	100	51	0	0	950935	950985	51	1	5e-19	95.3
CP020776.1	946207	100	51	0	0	950939	950989	51	1	5e-19	95.3
CP020776.1	948661	100	51	0	0	953343	953393	1	51	5e-19	95.3
CP020776.1	954678	100	51	0	0	959410	959460	51	1	5e-19	95.3
CP020776.1	956593	100	51	0	0	961325	961375	51	1	5e-19	95.3
CP020776.1	956652	100	51	0	0	961334	961384	1	51	5e-19	95.3
CP020776.1	957593	100	51	0	0	962325	962375	51	1	5e-19	95.3
CP020776.1	961158	100	51	0	0	965890	965940	51	1	5e-19	95.3
CP020776.1	964165	100	51	0	0	968897	968947	51	1	5e-19	95.3
CP020776.1	975456	100	51	0	0	980188	980238	51	1	5e-19	95.3
CP020776.1	980628	100	51	0	0	985360	985410	51	1	5e-19	95.3
CP020776.1	981685	100	51	0	0	986367	986417	1	51	5e-19	95.3
CP020776.1	988154	100	51	0	0	992886	992936	51	1	5e-19	95.3
CP020776.1	991386	97.917	48	1	0	996068	996115	1	48	1.08e-15	84.2
CP020776.1	991926	100	51	0	0	996608	996658	1	51	5e-19	95.3
CP020776.1	999554	100	51	0	0	1004286	1004336	51	1	5e-19	95.3
CP020776.1	1001432	100	51	0	0	1006164	1006214	51	1	5e-19	95.3
CP020776.1	1002850	98.039	51	1	0	1007583	1007633	51	1	2.32e-17	89.8
CP020776.1	1003360	100	51	0	0	1008043	1008093	1	51	5e-19	95.3
CP020776.1	1010176	100	51	0	0	1016842	1016892	51	1	5e-19	95.3
CP020776.1	1011008	100	51	0	0	1017674	1017724	51	1	5e-19	95.3
CP020776.1	1017402	100	51	0	0	1024068	1024118	51	1	5e-19	95.3
CP020776.1	1020891	100	51	0	0	1027557	1027607	51	1	5e-19	95.3
CP020776.1	1030836	100	51	0	0	1037502	1037552	51	1	5e-19	95.3
CP020776.1	1032630	100	51	0	0	1039246	1039296	1	51	5e-19	95.3
CP020776.1	1040086	100	51	0	0	1046702	1046752	1	51	5e-19	95.3
CP020776.1	1041464	100	51	0	0	1048130	1048180	51	1	5e-19	95.3
CP020776.1	1043049	100	51	0	0	1049715	1049765	51	1	5e-19	95.3
CP020776.1	1046345	95.833	48	2	0	1053014	1053061	48	1	5.03e-14	78.7
CP020776.1	1047260	96.078	51	2	0	1053926	1053976	51	1	1.08e-15	84.2
CP020776.1	1056899	100	51	0	0	1063515	1063565	1	51	5e-19	95.3
CP020776.1	1059165	100	51	0	0	1065781	1065831	1	51	5e-19	95.3
CP020776.1	1061262	100	51	0	0	1067928	1067978	51	1	5e-19	95.3
CP020776.1	1067079	100	51	0	0	1073745	1073795	51	1	5e-19	95.3
CP020776.1	1069169	100	51	0	0	1075835	1075885	51	1	5e-19	95.3
CP020776.1	1075026	100	51	0	0	1081693	1081743	51	1	5e-19	95.3
CP020776.1	1078622	100	51	0	0	1085290	1085340	51	1	5e-19	95.3
CP020776.1	1081253	100	51	0	0	1087925	1087975	51	1	5e-19	95.3
CP020776.1	1082281	100	51	0	0	1088953	1089003	51	1	5e-19	95.3
CP020776.1	1084990	100	51	0	0	1091662	1091712	51	1	5e-19	95.3
CP020776.1	1087977	100	51	0	0	1094599	1094649	1	51	5e-19	95.3
CP020776.1	1098619	100	51	0	0	1106684	1106734	51	1	5e-19	95.3
CP020776.1	1101240	98.039	51	1	0	1109263	1109313	1	51	2.32e-17	89.8
CP020776.1	1101444	100	51	0	0	1109467	1109517	1	51	5e-19	95.3
CP020776.1	1102119	100	50	0	0	1110142	1110191	1	50	1.8e-18	93.5
CP020776.1	1111049	100	51	0	0	1119461	1119511	51	1	5e-19	95.3
CP020776.1	1112753	96.078	51	2	0	1121115	1121165	1	51	1.08e-15	84.2
CP020776.1	1114866	100	51	0	0	1123229	1123279	1	51	5e-19	95.3
CP020776.1	1115470	92.157	51	4	0	1123883	1123933	51	1	2.34e-12	73.1
CP020776.1	1115777	100	51	0	0	1124190	1124240	51	1	5e-19	95.3
CP020776.1	1119344	100	51	0	0	1127694	1127744	1	51	5e-19	95.3
CP020776.1	1123332	100	51	0	0	1131682	1131732	1	51	5e-19	95.3
CP020776.1	1123470	100	51	0	0	1131820	1131870	1	51	5e-19	95.3
CP020776.1	1128772	100	51	0	0	1137122	1137172	1	51	5e-19	95.3
CP020776.1	1135671	100	51	0	0	1144021	1144071	1	51	5e-19	95.3
CP020776.1	1138333	100	51	0	0	1146683	1146733	1	51	5e-19	95.3
CP020776.1	1144173	100	51	0	0	1152573	1152623	51	1	5e-19	95.3
CP020776.1	1145604	100	51	0	0	1153954	1154004	1	51	5e-19	95.3
CP020776.1	1147227	96.078	51	2	0	1155627	1155677	51	1	1.08e-15	84.2
CP020776.1	1147972	98.039	51	1	0	1156372	1156422	51	1	2.32e-17	89.8
CP020776.1	1149145	100	51	0	0	1157495	1157545	1	51	5e-19	95.3
CP020776.1	1159356	100	51	0	0	1167707	1167757	1	51	5e-19	95.3
CP020776.1	1161668	100	51	0	0	1170069	1170119	51	1	5e-19	95.3
CP020776.1	1169258	100	51	0	0	1177659	1177709	51	1	5e-19	95.3
CP020776.1	1170905	100	51	0	0	1179256	1179306	1	51	5e-19	95.3
CP020776.1	1171539	100	51	0	0	1179940	1179990	51	1	5e-19	95.3
CP020776.1	1172201	100	51	0	0	1180602	1180652	51	1	5e-19	95.3
CP020776.1	1174264	100	51	0	0	1182665	1182715	51	1	5e-19	95.3
CP020776.1	1179587	100	51	0	0	1187938	1187988	1	51	5e-19	95.3
CP020776.1	1203005	100	51	0	0	1211359	1211409	1	51	5e-19	95.3
CP020776.1	1207747	100	51	0	0	1216151	1216201	51	1	5e-19	95.3
CP020776.1	1207767	100	51	0	0	1216171	1216221	51	1	5e-19	95.3
CP020776.1	1213280	100	51	0	0	1221684	1221734	51	1	5e-19	95.3
CP020776.1	1213873	100	51	0	0	1222277	1222327	51	1	5e-19	95.3
CP020776.1	1222555	100	51	0	0	1317198	1317248	51	1	5e-19	95.3
CP020776.1	1224823	100	51	0	0	1319416	1319466	1	51	5e-19	95.3
CP020776.1	1247509	100	51	0	0	1357022	1357072	51	1	5e-19	95.3
CP020776.1	1247509	98.039	51	1	0	1358935	1358985	51	1	2.32e-17	89.8
CP020776.1	1247509	95.833	48	2	0	1355108	1355155	51	4	5.03e-14	78.7
CP020776.1	1248148	100	51	0	0	1357661	1357711	51	1	5e-19	95.3
CP020776.1	1248148	100	51	0	0	1353834	1353884	51	1	5e-19	95.3
CP020776.1	1248434	100	51	0	0	1357897	1357947	1	51	5e-19	95.3
CP020776.1	1248434	100	35	0	0	1354098	1354132	17	51	3.92e-10	65.8
CP020776.1	1250712	100	51	0	0	1343406	1343456	51	1	5e-19	95.3
CP020776.1	1260493	100	51	0	0	1353180	1353230	51	1	5e-19	95.3
CP020776.1	1261096	100	51	0	0	1353783	1353833	51	1	5e-19	95.3
CP020776.1	1261096	98.039	51	1	0	1357610	1357660	51	1	2.32e-17	89.8
CP020776.1	1261268	100	51	0	0	1353905	1353955	1	51	5e-19	95.3
CP020776.1	1262171	100	51	0	0	1354858	1354908	51	1	5e-19	95.3
CP020776.1	1262340	100	51	0	0	1354977	1355027	1	51	5e-19	95.3
CP020776.1	1263012	100	41	0	0	1357610	1357650	51	11	1.81e-13	76.8
CP020776.1	1263518	100	51	0	0	1356155	1356205	1	51	5e-19	95.3
CP020776.1	1277958	98.039	51	1	0	1370594	1370644	1	51	2.32e-17	89.8
CP020776.1	1281130	100	51	0	0	1373816	1373866	51	1	5e-19	95.3
CP020776.1	1282299	98.039	51	0	1	1374985	1375034	51	1	8.36e-17	87.9
CP020776.1	1284682	100	51	0	0	1377318	1377368	1	51	5e-19	95.3
CP020776.1	1287118	100	51	0	0	1379803	1379853	51	1	5e-19	95.3
CP020776.1	1290996	100	51	0	0	1383681	1383731	51	1	5e-19	95.3
CP020776.1	1291275	100	51	0	0	1383960	1384010	51	1	5e-19	95.3
CP020776.1	1294095	100	51	0	0	1386780	1386830	51	1	5e-19	95.3
CP020776.1	1294130	100	51	0	0	1386765	1386815	1	51	5e-19	95.3
CP020776.1	1299446	100	51	0	0	1392081	1392131	1	51	5e-19	95.3
CP020776.1	1299847	100	51	0	0	1392532	1392582	51	1	5e-19	95.3
CP020776.1	1300773	98.039	51	1	0	1393458	1393508	51	1	2.32e-17	89.8
CP020776.1	1308555	100	51	0	0	1401240	1401290	51	1	5e-19	95.3
CP020776.1	1312898	100	51	0	0	1405583	1405633	51	1	5e-19	95.3
CP020776.1	1316344	100	51	0	0	1447587	1447637	51	1	5e-19	95.3
CP020776.1	1316368	100	51	0	0	1447561	1447611	1	51	5e-19	95.3
CP020776.1	1322097	100	51	0	0	1453290	1453340	1	51	5e-19	95.3
CP020776.1	1323005	100	51	0	0	1454248	1454298	51	1	5e-19	95.3
CP020776.1	1328481	100	51	0	0	1459724	1459774	51	1	5e-19	95.3
CP020776.1	1333018	100	51	0	0	1464211	1464261	1	51	5e-19	95.3
CP020776.1	1344160	98.039	51	1	0	1475405	1475455	51	1	2.32e-17	89.8
CP020776.1	1345047	100	51	0	0	1476292	1476342	51	1	5e-19	95.3
CP020776.1	1352388	100	51	0	0	1483583	1483633	1	51	5e-19	95.3
CP020776.1	1352590	100	51	0	0	1483835	1483885	51	1	5e-19	95.3
CP020776.1	1353108	100	51	0	0	1484353	1484403	51	1	5e-19	95.3
CP020776.1	1354349	100	51	0	0	1485595	1485645	51	1	5e-19	95.3
CP020776.1	1354947	100	51	0	0	1486193	1486243	51	1	5e-19	95.3
CP020776.1	1361450	100	51	0	0	1494591	1494641	51	1	5e-19	95.3
CP020776.1	1363701	100	51	0	0	1496792	1496842	1	51	5e-19	95.3
CP020776.1	1367240	100	51	0	0	1500380	1500430	51	1	5e-19	95.3
CP020776.1	1367942	100	51	0	0	1501032	1501082	1	51	5e-19	95.3
CP020776.1	1380198	100	51	0	0	1513339	1513389	51	1	5e-19	95.3
CP020776.1	1385199	100	51	0	0	1518340	1518390	51	1	5e-19	95.3
CP020776.1	1392572	100	51	0	0	1525713	1525763	51	1	5e-19	95.3
CP020776.1	1400939	100	51	0	0	1534080	1534130	51	1	5e-19	95.3
CP020776.1	1402946	100	51	0	0	1536037	1536087	1	51	5e-19	95.3
CP020776.1	1408059	100	51	0	0	1541151	1541201	1	51	5e-19	95.3
CP020776.1	1409007	100	51	0	0	1542149	1542199	51	1	5e-19	95.3
CP020776.1	1413219	100	51	0	0	1546361	1546411	51	1	5e-19	95.3
CP020776.1	1419229	100	51	0	0	1552321	1552371	1	51	5e-19	95.3
CP020776.1	1436192	100	51	0	0	1569284	1569334	1	51	5e-19	95.3
CP020776.1	1441505	100	51	0	0	1574597	1574647	1	51	5e-19	95.3
CP020776.1	1446398	100	51	0	0	1579540	1579590	51	1	5e-19	95.3
CP020776.1	1448674	100	51	0	0	1581766	1581816	1	51	5e-19	95.3
CP020776.1	1449174	100	51	0	0	1582266	1582316	1	51	5e-19	95.3
CP020776.1	1450118	100	51	0	0	1583260	1583310	51	1	5e-19	95.3
CP020776.1	1453151	100	51	0	0	1586243	1586293	1	51	5e-19	95.3
CP020776.1	1455167	97.778	45	1	0	1588259	1588303	1	45	5.03e-14	78.7
CP020776.1	1455167	100	36	0	0	1588400	1588435	10	45	1.09e-10	67.6
CP020776.1	1455167	100	35	0	0	1588334	1588368	10	44	3.92e-10	65.8
CP020776.1	1455167	100	35	0	0	1588466	1588500	10	44	3.92e-10	65.8
CP020776.1	1455167	96.875	32	0	1	1588570	1588600	37	6	3.05e-06	52.8
CP020776.1	1455363	95.556	45	2	0	1588325	1588369	3	47	2.34e-12	73.1
CP020776.1	1455363	97.561	41	1	0	1588461	1588501	7	47	8.42e-12	71.3
CP020776.1	1455363	97.5	40	1	0	1588399	1588438	11	50	3.03e-11	69.4
CP020776.1	1455363	100	36	0	0	1588267	1588302	11	46	1.09e-10	67.6
CP020776.1	1461108	100	51	0	0	1594205	1594255	51	1	5e-19	95.3
CP020776.1	1463134	100	51	0	0	1596181	1596231	1	51	5e-19	95.3
CP020776.1	1463616	100	51	0	0	1596663	1596713	1	51	5e-19	95.3
CP020776.1	1482794	100	51	0	0	1615841	1615891	1	51	5e-19	95.3
CP020776.1	1487769	100	51	0	0	1620866	1620916	51	1	5e-19	95.3
CP020776.1	1497323	100	51	0	0	1630423	1630473	51	1	5e-19	95.3
CP020776.1	1507500	98.039	51	1	0	1640600	1640650	51	1	2.32e-17	89.8
CP020776.1	1510367	100	51	0	0	1643417	1643467	1	51	5e-19	95.3
CP020776.1	1512922	100	51	0	0	1645972	1646022	1	51	5e-19	95.3
CP020776.1	1514962	100	51	0	0	1648012	1648062	1	51	5e-19	95.3
CP020776.1	1514997	100	51	0	0	1648097	1648147	51	1	5e-19	95.3
CP020776.1	1516577	100	51	0	0	1649677	1649727	51	1	5e-19	95.3
CP020776.1	1524209	100	51	0	0	1657260	1657310	1	51	5e-19	95.3
CP020776.1	1524701	100	51	0	0	1657752	1657802	1	51	5e-19	95.3
CP020776.1	1537857	100	51	0	0	1670958	1671008	51	1	5e-19	95.3
CP020776.1	1539827	100	51	0	0	1672928	1672978	51	1	5e-19	95.3
CP020776.1	1540394	100	51	0	0	1673495	1673545	51	1	5e-19	95.3
CP020776.1	1543264	98.039	51	1	0	1676306	1676356	1	51	2.32e-17	89.8
CP020776.1	1543686	94.118	51	3	0	1676778	1676828	51	1	5.03e-14	78.7
CP020776.1	1549635	100	51	0	0	1682676	1682726	1	51	5e-19	95.3
CP020776.1	1549741	100	51	0	0	1682782	1682832	1	51	5e-19	95.3
CP020776.1	1549741	100	43	0	0	830919	830961	1	43	1.4e-14	80.5
CP020776.1	1549848	100	51	0	0	1682889	1682939	1	51	5e-19	95.3
CP020776.1	1549943	100	51	0	0	1682984	1683034	1	51	5e-19	95.3
CP020776.1	1550524	100	51	0	0	1683615	1683665	51	1	5e-19	95.3
CP020776.1	1552442	100	51	0	0	1685533	1685583	51	1	5e-19	95.3
CP020776.1	1561203	100	51	0	0	1694294	1694344	51	1	5e-19	95.3
CP020776.1	1562112	100	51	0	0	1695203	1695253	51	1	5e-19	95.3
CP020776.1	1564087	100	51	0	0	1697178	1697228	51	1	5e-19	95.3
CP020776.1	1564359	100	51	0	0	1697400	1697450	1	51	5e-19	95.3
CP020776.1	1566319	100	51	0	0	1699410	1699460	51	1	5e-19	95.3
CP020776.1	1566683	100	51	0	0	1699724	1699774	1	51	5e-19	95.3
CP020776.1	1569330	100	51	0	0	1702371	1702421	1	51	5e-19	95.3
CP020776.1	1574446	100	51	0	0	1707487	1707537	1	51	5e-19	95.3
CP020776.1	1575840	100	51	0	0	1708931	1708981	51	1	5e-19	95.3
CP020776.1	1590436	100	51	0	0	1723537	1723587	51	1	5e-19	95.3
CP020776.1	1590526	100	51	0	0	1723577	1723627	1	51	5e-19	95.3
CP020776.1	1590608	100	51	0	0	1723709	1723759	51	1	5e-19	95.3
CP020776.1	1594824	100	51	0	0	1727925	1727975	51	1	5e-19	95.3
CP020776.1	1594881	100	51	0	0	1727932	1727982	1	51	5e-19	95.3
CP020776.1	1595991	100	51	0	0	1729092	1729142	51	1	5e-19	95.3
CP020776.1	1596337	100	51	0	0	1729388	1729438	1	51	5e-19	95.3
CP020776.1	1597891	100	51	0	0	1730942	1730992	1	51	5e-19	95.3
CP020776.1	1601328	100	51	0	0	1734379	1734429	1	51	5e-19	95.3
CP020776.1	1603727	96.078	51	2	0	1736778	1736828	1	51	1.08e-15	84.2
CP020776.1	1610547	100	51	0	0	1743650	1743700	51	1	5e-19	95.3
CP020776.1	1610758	100	51	0	0	1743861	1743911	51	1	5e-19	95.3
CP020776.1	1620758	100	51	0	0	1753861	1753911	51	1	5e-19	95.3
CP020776.1	1624461	100	51	0	0	1757564	1757614	51	1	5e-19	95.3
CP020776.1	1624512	100	51	0	0	1757565	1757615	1	51	5e-19	95.3
CP020776.1	1626843	100	51	0	0	1759946	1759996	51	1	5e-19	95.3
CP020776.1	1631507	98.039	51	1	0	1764610	1764660	51	1	2.32e-17	89.8
CP020776.1	1632146	100	51	0	0	1765249	1765299	51	1	5e-19	95.3
CP020776.1	1632150	100	51	0	0	1765253	1765303	51	1	5e-19	95.3
CP020776.1	1632224	100	51	0	0	1765277	1765327	1	51	5e-19	95.3
CP020776.1	1633266	100	51	0	0	1766369	1766419	51	1	5e-19	95.3
CP020776.1	1638630	100	51	0	0	1771683	1771733	1	51	5e-19	95.3
CP020776.1	1011008b	100	51	0	0	1017674	1017724	51	1	5e-19	95.3
CP020776.1	1040086b	100	51	0	0	1046702	1046752	1	51	5e-19	95.3
CP020776.1	1047260b	96.078	51	2	0	1053926	1053976	51	1	1.08e-15	84.2
CP020776.1	1056899b	100	51	0	0	1063515	1063565	1	51	5e-19	95.3
CP020776.1	1061262b	100	51	0	0	1067928	1067978	51	1	5e-19	95.3
CP020776.1	108199b	100	51	0	0	108477	108527	1	51	5e-19	95.3
CP020776.1	1084990b	100	51	0	0	1091662	1091712	51	1	5e-19	95.3
CP020776.1	1098619b	100	51	0	0	1106684	1106734	51	1	5e-19	95.3
CP020776.1	1101240b	98.039	51	1	0	1109263	1109313	1	51	2.32e-17	89.8
CP020776.1	1101444b	100	51	0	0	1109467	1109517	1	51	5e-19	95.3
CP020776.1	1102119b	100	50	0	0	1110142	1110191	1	50	1.8e-18	93.5
CP020776.1	1111049b	100	51	0	0	1119461	1119511	51	1	5e-19	95.3
CP020776.1	1115470b	92.157	51	4	0	1123883	1123933	51	1	2.34e-12	73.1
CP020776.1	1169258b	100	51	0	0	1177659	1177709	51	1	5e-19	95.3
CP020776.1	1174264b	100	51	0	0	1182665	1182715	51	1	5e-19	95.3
CP020776.1	1213873b	100	51	0	0	1222277	1222327	51	1	5e-19	95.3
CP020776.1	1248434b	100	51	0	0	1357897	1357947	1	51	5e-19	95.3
CP020776.1	1248434b	100	35	0	0	1354098	1354132	17	51	3.92e-10	65.8
CP020776.1	1281130b	100	51	0	0	1373816	1373866	51	1	5e-19	95.3
CP020776.1	1282299b	98.039	51	0	1	1374985	1375034	51	1	8.36e-17	87.9
CP020776.1	1284682b	100	51	0	0	1377318	1377368	1	51	5e-19	95.3
CP020776.1	1294095b	100	51	0	0	1386780	1386830	51	1	5e-19	95.3
CP020776.1	1294130b	100	51	0	0	1386765	1386815	1	51	5e-19	95.3
CP020776.1	1316344b	100	51	0	0	1447587	1447637	51	1	5e-19	95.3
CP020776.1	1316368b	100	51	0	0	1447561	1447611	1	51	5e-19	95.3
CP020776.1	1322097b	100	51	0	0	1453290	1453340	1	51	5e-19	95.3
CP020776.1	1344160b	98.039	51	1	0	1475405	1475455	51	1	2.32e-17	89.8
CP020776.1	1352590b	100	51	0	0	1483835	1483885	51	1	5e-19	95.3
CP020776.1	1354349b	100	51	0	0	1485595	1485645	51	1	5e-19	95.3
CP020776.1	1361450b	100	51	0	0	1494591	1494641	51	1	5e-19	95.3
CP020776.1	1385199b	100	51	0	0	1518340	1518390	51	1	5e-19	95.3
CP020776.1	1392572b	100	51	0	0	1525713	1525763	51	1	5e-19	95.3
CP020776.1	1402946b	100	51	0	0	1536037	1536087	1	51	5e-19	95.3
CP020776.1	1446398b	100	51	0	0	1579540	1579590	51	1	5e-19	95.3
CP020776.1	1449174b	100	51	0	0	1582266	1582316	1	51	5e-19	95.3
CP020776.1	1453151b	100	51	0	0	1586243	1586293	1	51	5e-19	95.3
CP020776.1	1463134b	100	51	0	0	1596181	1596231	1	51	5e-19	95.3
CP020776.1	1463616b	100	51	0	0	1596663	1596713	1	51	5e-19	95.3
CP020776.1	1512922b	100	51	0	0	1645972	1646022	1	51	5e-19	95.3
CP020776.1	1524701b	100	51	0	0	1657752	1657802	1	51	5e-19	95.3
CP020776.1	1537857b	100	51	0	0	1670958	1671008	51	1	5e-19	95.3
CP020776.1	1562112b	100	51	0	0	1695203	1695253	51	1	5e-19	95.3
CP020776.1	1566683b	100	51	0	0	1699724	1699774	1	51	5e-19	95.3
CP020776.1	1590526b	100	51	0	0	1723577	1723627	1	51	5e-19	95.3
CP020776.1	1594824b	100	51	0	0	1727925	1727975	51	1	5e-19	95.3
CP020776.1	1594881b	100	51	0	0	1727932	1727982	1	51	5e-19	95.3
CP020776.1	1595991b	100	51	0	0	1729092	1729142	51	1	5e-19	95.3
CP020776.1	160516b	100	51	0	0	231386	231436	1	51	5e-19	95.3
CP020776.1	160530b	100	51	0	0	231372	231422	1	51	5e-19	95.3
CP020776.1	1624461b	100	51	0	0	1757564	1757614	51	1	5e-19	95.3
CP020776.1	1624512b	100	51	0	0	1757565	1757615	1	51	5e-19	95.3
CP020776.1	1626843b	100	51	0	0	1759946	1759996	51	1	5e-19	95.3
CP020776.1	1632150b	100	51	0	0	1765253	1765303	51	1	5e-19	95.3
CP020776.1	169136b	100	51	0	0	222752	222802	1	51	5e-19	95.3
CP020776.1	176778b	100	51	0	0	215160	215210	51	1	5e-19	95.3
CP020776.1	211456b	100	51	0	0	175904	175954	51	1	5e-19	95.3
CP020776.1	229873b	100	51	0	0	157437	157487	1	51	5e-19	95.3
CP020776.1	246633b	100	51	0	0	251182	251232	51	1	5e-19	95.3
CP020776.1	297380b	100	51	0	0	301873	301923	1	51	5e-19	95.3
CP020776.1	301245b	100	51	0	0	305788	305838	51	1	5e-19	95.3
CP020776.1	301250b	100	51	0	0	305793	305843	51	1	5e-19	95.3
CP020776.1	329341b	100	51	0	0	333834	333884	1	51	5e-19	95.3
CP020776.1	353216b	100	51	0	0	357711	357761	1	51	5e-19	95.3
CP020776.1	362288b	100	51	0	0	366783	366833	1	51	5e-19	95.3
CP020776.1	369717b	100	51	0	0	374212	374262	1	51	5e-19	95.3
CP020776.1	384930b	100	51	0	0	389425	389475	1	51	5e-19	95.3
CP020776.1	38730b	97.297	37	1	0	36860	36896	51	15	1.41e-09	63.9
CP020776.1	418392b	100	51	0	0	422929	422979	51	1	5e-19	95.3
CP020776.1	421871b	100	51	0	0	426408	426458	51	1	5e-19	95.3
CP020776.1	422128b	100	51	0	0	426665	426715	51	1	5e-19	95.3
CP020776.1	431405b	100	51	0	0	435892	435942	1	51	5e-19	95.3
CP020776.1	432771b	100	51	0	0	437258	437308	1	51	5e-19	95.3
CP020776.1	461220b	100	51	0	0	465721	465771	1	51	5e-19	95.3
CP020776.1	502843b	98.039	51	1	0	507344	507394	1	51	2.32e-17	89.8
CP020776.1	52688b	100	51	0	0	53032	53082	51	1	5e-19	95.3
CP020776.1	533172b	100	51	0	0	537722	537772	51	1	5e-19	95.3
CP020776.1	558503b	100	51	0	0	563053	563103	51	1	5e-19	95.3
CP020776.1	563060b	100	51	0	0	567559	567609	1	51	5e-19	95.3
CP020776.1	576173b	100	49	0	0	580724	580772	49	1	6.46e-18	91.6
CP020776.1	599888b	100	51	0	0	601548	601598	1	51	5e-19	95.3
CP020776.1	603168b	100	51	0	0	604878	604928	51	1	5e-19	95.3
CP020776.1	615069b	100	51	0	0	616780	616830	51	1	5e-19	95.3
CP020776.1	623016b	98.039	51	1	0	626556	626606	51	1	2.32e-17	89.8
CP020776.1	623984b	98.039	51	1	0	627474	627524	1	51	2.32e-17	89.8
CP020776.1	683806b	100	51	0	0	689409	689459	51	1	5e-19	95.3
CP020776.1	69587b	100	51	0	0	69870	69920	1	51	5e-19	95.3
CP020776.1	69595b	100	51	0	0	69928	69978	51	1	5e-19	95.3
CP020776.1	703156b	100	51	0	0	708755	708805	51	1	5e-19	95.3
CP020776.1	724920b	100	51	0	0	730554	730604	51	1	5e-19	95.3
CP020776.1	730559b	100	51	0	0	736193	736243	51	1	5e-19	95.3
CP020776.1	740286b	100	51	0	0	745870	745920	1	51	5e-19	95.3
CP020776.1	753126b	100	51	0	0	758707	758757	1	51	5e-19	95.3
CP020776.1	78691b	100	51	0	0	78970	79020	1	51	5e-19	95.3
CP020776.1	809350b	100	49	0	0	814016	814064	1	49	6.46e-18	91.6
CP020776.1	817662b	100	51	0	0	822384	822434	51	1	5e-19	95.3
CP020776.1	839449b	100	51	0	0	844171	844221	51	1	5e-19	95.3
CP020776.1	839518b	100	51	0	0	844190	844240	1	51	5e-19	95.3
CP020776.1	840667b	100	51	0	0	845389	845439	51	1	5e-19	95.3
CP020776.1	840730b	100	51	0	0	845402	845452	1	51	5e-19	95.3
CP020776.1	849880b	100	51	0	0	854602	854652	51	1	5e-19	95.3
CP020776.1	855731b	100	51	0	0	860453	860503	51	1	5e-19	95.3
CP020776.1	880909b	100	51	0	0	885631	885681	51	1	5e-19	95.3
CP020776.1	890826b	100	51	0	0	895548	895598	51	1	5e-19	95.3
CP020776.1	89393b	100	51	0	0	89672	89722	1	51	5e-19	95.3
CP020776.1	894951b	100	51	0	0	899685	899735	51	1	5e-19	95.3
CP020776.1	906973b	100	51	0	0	911656	911706	1	51	5e-19	95.3
CP020776.1	912998b	100	51	0	0	917731	917781	51	1	5e-19	95.3
CP020776.1	936229b	100	51	0	0	940912	940962	1	51	5e-19	95.3
CP020776.1	939210b	100	51	0	0	943943	943993	51	1	5e-19	95.3
CP020776.1	941582b	100	51	0	0	946315	946365	51	1	5e-19	95.3
CP020776.1	956652b	100	51	0	0	961334	961384	1	51	5e-19	95.3
CP020776.1	975456b	100	51	0	0	980188	980238	51	1	5e-19	95.3
CP020776.1	980628b	100	51	0	0	985360	985410	51	1	5e-19	95.3
CP020776.1	981685b	100	51	0	0	986367	986417	1	51	5e-19	95.3
CP020776.1	999554b	100	51	0	0	1004286	1004336	51	1	5e-19	95.3

## Sheet: submission_YH002NCBIchr&plasmid
Supplemental Table 3: Genes containing methylation sites within the 50 nt sequences upstream of transcription start sites (TSS) with primary or secondary promoters.
TSS	Strand	Gene product	Gene length	50 nt sequences upstream of TSS
1396	+	DNA polymerase III subunit beta	1068	TTCTAGAGTGTGAAAAAAAGAAATTAAGCAAAGTATGATAAAATACAAATT
14965	-	putative non-specific DNA binding protein	240	ATTTTTGGGTTAAGTTAAGAAATTCTTATCCTTTTTAAGATAATATTATAA
36860	-	CjNC9	52	AATGGGGGCTATATTTTAATGATAATAAAAAATACAAGATATAATATACTA
53032	-	putative periplasmic protein	702	CTTTTGTAATGTGTGCTTGCGTATTGGTTGCAAATATGATATATTTTCTAA
69928	-	tRNA-specific 2-thiouridylase MnmA	1017	CTTTACTCAAACTTGAAGTGATTTCTAAAGGAGATGAGTTAAAGTATAAAA
72089	-	hypothetical protein	417	AAATTCACTTAACTTTCAAAGCAAGATTAAACTTTTGCTAGAATAAGTCGA
107087	+	methionyl-tRNA formyltransferase	918	GATTAATTTATTAAATTCTCTTTTAAAATCAAATAAGCTATAATTAAAACT
108527	+	parA family protein	786	AAAAAAAATTTTATGGAAGAATATTTTTAGCAAGTATATGTTAGAATTCGA
110305	+	F0F1 ATP synthase subunit B%27	426	CTTGAAAAGCTTTAACCAAAATCTTAGCTTTTTTATGGTAAAATAGTCCTT
133292	+	putative peptidase M23 family protein	1374	ATTTTATAAATTTGCTAGATATTTACTGAAAATATAATAGAATTTATATTA
146330	-	putative periplasmic solute binding protein	891	AAATATCGCTTCGAAAATTCTATGTATTAAGCTTAATATCGTTATAATTTA
148538	-	putative SAM-dependent methyltransferase	720	CAAGCCCTTTCTTTGGGCTTGAATTTTAAAAATTTATGCTATGATTTTATA
161376	+	hypothetical protein	1167	CTGAATTTAATTTTTAAAAAACTTGGCACACCTTTTGCTTATAAAAAATCA
175904	-	putative acetylornithine%2Fsuccinyldiaminopimelate aminotransferase	1188	AAAAATTCTTTAATTTCTAAAATCAGCCTTGAACAGGCTAAAATTTTAGCT
185164	-	threonyl-tRNA synthetase	1809	ATAAGCTGAATTTCAAAAATAATTAAGTCTTAGAAAGTTAAAATTAGAACT
212668	-	putative integral membrane protein	1359	AGAAAAAATTCAAATATTAAATTTACTTTTAATTGTGTATAATAAGGTTTA
215160	-	biopolymer transport protein	411	TTATGCACCATTTAGATGAGCTTGCAAATTTTGTCTATATACTTTTTCATA
222802	+	putative saccharopine dehydrogenase	1206	AATTTTACAAAAAGAATTTTTAGGGGCTTTTTGTAGGCTAAAATTACTTTA
231422	+	putative 6-pyruvoyl tetrahydropterin synthase	582	ATGCTCAAAAAATTGCTGAATTTTGTATTAAGAATGGTTATAATTATTCTG
231436	+	putative 6-pyruvoyl tetrahydropterin synthase	582	GCTGAATTTTGTATTAAGAATGGTTATAATTATTCTGATAGAATTCATATT
251182	-	putative integral membrane protein	531	AAAGAATTTAATGAAGCTTTAAAAGTCAATCAAGATGCTAAAATTTTCTTA
253174	-	branched-chain amino acid aminotransferase	915	AGCTTAATTTAATAAAAGCTTATTATTAGTATATTTTTGATAAAATCCCGA
301923	+	phosphoserine aminotransferase	1077	TAAAAGCAAAAAGTTTATTTGTATCAGAAAAAATGGTAAAATAGCAAATTT
305788	-	50S ribosomal protein L32	147	TTGAGGGAAATTTAGTAAAAATAAATCCTAAGCTTGTTAAAATAAATGCTA
305793	-	50S ribosomal protein L32	147	TATTTTTGAGGGAAATTTAGTAAAAATAAATCCTAAGCTTGTTAAAATAAA
307609	+	flagellar biosynthesis protein FlhB	1089	TCATTTTTATTCTTTAATTGAAATTCATAAATTTTCTACTATAATTTTACA
357761	+	tryptophanyl-tRNA synthetase	960	AGACCTTTATTTTATGATGAAATTAAAGCAAAAAAATTATATAATGAGCGT
363219	-	hypothetical protein	636	GAATTTAATGTCCTTATAAATTTTTTAAGTCAAAAGTCGATATAAATTAAA
374262	+	shikimate 5-dehydrogenase	789	CAAAAATCAAAAGAACTTGCTTCTGTAAAGCAAAAAGGTTATGATTATAAA
389475	+	putative periplasmic protein	573	AACTTTTTGAAAAAATTTTATTTTGTGAAAAGGCTATGATAGAATTTTACA
395094	+	hypothetical protein	384	AAACATTAATTTTTACATAAAAAGGAACGCTTTTTGCTTGTATAGTTTTTG
426408	-	hypothetical protein	960	AAAGAAAAAGCTAAAGAATTTCTAATGAAACAATTTGATAAAATTAGCTTA
426665	-	hypothetical protein	960	CACTTAGAGCTGCATTTAAAGTTTTAGAACAAAATGACGATATAGTTATCA
435942	+	amino-acid ABC transporter integral membrane protein	702	TAAAGAATTCAATTTTTTACTTATCAGTTCACTTTTTGATAAAATTAAAAT
437308	+	amino-acid ABC transporter ATP-binding protein	762	ATCTTTAGGTTTAAATACGGTGCAAAGTTTTGCTTATGTTATTATTCCACA
438529	+	tRNA-Tyr	86	ATTTATTTTAGCAGTGTTTGACCAGAATATTGAAAAAGCAATATTTTTATG
438621	+	tRNA-Gly	77	GCTGGCTTTCGCCTTCCGTGGTTCGAATCCACGACTCACCACCATGCTTTG
438802	+	tRNA-Thr	75	TCCCATTTAAGAGTTTTTGTTGTCTGTTATTGTGTATAATTTTTCTGAGCG
507394	+	polyprenyl synthetase	894	CATATTGATAGAGCAAGACTTATTTTAGAATTTAGTGGTTATAATAAAGGT
537722	-	tRNA-Met	76	TCCCTTTACCCCATCCACTTCTTATTTTATATTTCAAAGATCTTATATGCC
567609	+	putative amidohydrolase	1191	AGCAAGATTAAATTTATTGCGTTTTATACTTTCTAAGGTAGAATATCCAAA
584884	+	hypothetical protein	1521	TTTAGGCAAAGAGAGAAAGAATTTTTAAGTTAAAAATGTTATATTTATAGT
616780	-	putative aminopeptidase	1791	TTTATTTTACCAATGTATGTGGATATTACTTGGTGCTGTTATAATTTTACT
627524	+	RNA polymerase factor sigma-54	1251	TCAAACTTTAATTAAAGAGCTTAAAAGATTGGGGATTGGGGTTTTAATTAC
730554	-	ABC transporter ATP-binding protein	1011	CAATATGTGATGTTAGCGAGAATTTAGAAATTTTTATTACGCTTGAAAATG
745920	+	formyltetrahydrofolate deformylase	825	ATTTTAGCAAAAGATTTCATAAATGCTGGATTTTGTGGTAAAATTCTTGGT
758757	+	cysteinyl-tRNA synthetase	1389	GAGCTAATATCAAAGAATTTGGTTTTAAGAAATTTTTTGCTTTAATATCTA
762019	+	dihydroorotate dehydrogenase 2	1059	AAGCAAAGAAAAAACAAAGCCCAGCTTTAGTTAATTTTAGTTAGAATTTCA
773157	+	putative lipoprotein	228	AATATTGATAATTAATATTAATTTTATGAATTTTGATATACAATATCATTA
820082	-	putative periplasmic protein	288	ATGTAATTAGGTTTTATTGACTTTTTCTAAATAAAGTCTTATACTGAATTT
822384	-	hypothetical protein	1047	TTGAACCGCAGCTTAGAAAATTCATTGCTGATATTTGTTATAATTTTAGCA
828332	-	putative cell division protein	2841	TCAACTTAGCTTATTAAATTATATGTAAAATTTTTTATGGTATAATTTGGC
828337	-	putative cell division protein	2841	ATTTCTCAACTTAGCTTATTAAATTATATGTAAAATTTTTTATGGTATAAT
830885	+	tRNA-Gly	75	GGGCAACCTTGTGTCGGTTCGAGTCCGACCTCGGGCACCACTTATTTTTTG
830961	+	tRNA-Leu	89	CAAGGTTGGGGTCGCGAGTTCGAATCTCGTTTCCCGCTCCATAATCACCCG
844171	-	phenylalanyl-tRNA synthetase subunit alpha	993	AAGTTTGGTTTTTATGCTGAATTTAAAATAGTTTTTAATAGAATTAGAACT
844240	+	putative histidine triad %28HIT%29 family protein	366	ACTATTTTAAATTCAGCATAAAAACCAAACTTTAAAGATATAATTGTATCA
845389	-	4-methyl-5%28beta-hydroxyethyl%29-thiazole monophosphate synthesis protein	570	AAATATCTTTGAATTTTCTCTAAAGATTTAAAAAAATGTGTTAGAATTTCC
845452	+	putative amino acid ABC tansporter permease	744	CATTTTTTTAAATCTTTAGAGAAAATTCAAAGATATTTCTATAAAATCTTT
851023	-	putative periplasmic protein	978	ATTGTTAATATAATTAATATTTTTTAAGAAAAAAAATATTATAATCACAAA
851100	+	putative periplasmic protein	471	AAAAATATTAATTATATTAACAATGCAGCCTTATTTATGATATAATTTTTA
854602	-	DNA-binding protein HU	297	GTGTAAAGAATTTGTTAAATTTTATTATGATTTATACGAGAAAATTGGTAA
860453	-	ribose-phosphate pyrophosphokinase	930	GAAATTTTAGCGATGATAGGTGTTGTTGCGGGAATTTATTTTATAATATGT
885631	-	putative permease	1206	ATAATCTTGGCGAAGCTGAATTTAAAAAAGTTCCACGCAATGCTCCTTGTC
895006	-	putative peptidyl-arginine deiminase family protein	978	TCGAGGCAATCTTCTTAAATTTGACAAAAGTCTAAAAAATGATACAATTAT
895548	-	putative lipoprotein	435	ATTCTGCTTCAAGTTGCAGATGAGTTAAAAATAGTGTGTCATAATCTTGAA
899685	-	putative DnaJ-like protein	771	GATGAAAAAATGATTTTTGATGAGAGTGCAAGTCGTGCTATAATAGGGCTT
909036	-	putative acyl-CoA thioester hydrolase	375	TAATATAAACTAAAAAGCGATATCAAAGAATTTCCGTTGTATAATCTAATG
911706	+	pseudo	280	CAAGAATATCTCAAGATGACAAAAACATTTATGCAAGGATAAAATAAATCA
917731	-	putative secreted nuclease	528	TTTCTATAACATTTTGCATTTTATCTCCTTTGTTTTGATAAAATTATGGCA
943943	-	putative mechanosensitive ion channel family protein	1572	AAGATATTTTACTTAAATTCGGTTTGCCAATATCATATAAAATCAACAATG
946315	-	hypothetical protein	1401	ACCCTTGCCATTCCATCTTTATGCTTTAATTTAAATTCCATTTGTTATAAT
961325	-	sigma-54 associated transcriptional activator	1302	ATCTTAAAAAAAAGTAAATTCAAAATTAAGCGCAAATTGGATACTATAGTA
962325	-	putative lipoprotein	516	AGATTTGCAATAAGTTTAAAGTTGGAACGCTTATTGCTTTTTATTTTACTA
980188	-	putative MFS transport protein	1164	TGTTGTAATGGCTTATGATTTAAATACAAAAGAACTCAGTATAATTAAAAA
985360	-	putative thiamine biosynthesis protein	192	ACGGTGTAAAGGTAGTAGAATTTGGGGTTTGTAATGATAGAATTCACGCTA
1004286	-	isoleucyl-tRNA synthetase	2754	TATAGCCAAAAACAAAGTAGAAATTAAAGCTAATTTGAGTAGAATTTAAGA
1037502	-	S-adenosylmethionine synthetase	1197	AATTTTTAATTTATCAAGCTTTGATAAGTTTATTTGGATACAATTGTGGTT
1046752	+	ATP-dependent Clp protease adaptor protein	291	TAAAAAATGGAATTTATCAAAAAATAAGCGATTACTGGAATAATAATACTC
1053926	-	CDP-diacylglycerol--serine O-phosphatidyltransferase	729	ATCAATGGCTCTATAAGTTTACTTTTACCAAAAGATACTAGAATTCACATA
1067928	-	GalNAc transferase	1098	TAAAAATCAACGCTCCTGCTTTGATATTACTCATTTTAAGTATAATTCCAA
1091662	-	ADP-glyceromanno-heptose 6-epimerase	954	TATGCTTAAAGAATTTGCTAAACAAGATATAAAAATTGATAAAATTTATCA
1106684	-	putative periplasmic protein	228	AAAAGATAAAGCAAGAGCTGATAATATCATGTTAATGTATAATGTAAAATT
1109313	+	putative multidrug resistance protein	342	TAGCCGCATCTATATTATCTTTTGGCATATTATTTGCTTTTGCTGTGGCTA
1109517	+	putative multidrug resistance protein	342	ATTCTCACTTTCTTTAAAGATTTTTAAACTTAAAAGTATAAACTAAAAAGG
1119461	-	cyclopropane-fatty-acyl-phospholipid synthase	1164	GCAAAAAAGAAGAAAGAAAAACTACAGGAATTTATGTAATGATATTCTTTG
1123883	-	arsenical pump membrane protein	1287	ATCATTACTCCTTAAGAGAGATTTTAAATGAGGCAAAGTATTATCATTACA
1157545	+	co-chaperonin GroES	261	TTTTAATTTAAAGTATTGACAAAATTCATTTTTTATAGTATGATATTATCA
1177659	-	putative periplasmic protein	603	AAGGTTGTAAGATAGCCCGCGGTTTTTGCATCTACGCTAAAATACGCTTCA
1179306	+	uroporphyrinogen decarboxylase	1023	TATAGAAAAATTGACCAATTTAATTTATCAAATTCTGTTATAATTTTGCTA
1182665	-	hypothetical protein	1197	AAAAGGAGAATTTAGTCTAAGCATTAACGATAAAAAACTACAATTCTTACA
1187988	+	6S_RNA	186	AACTGATTTAAGACATAGAAATTTAAGCTAAATTAAGTTATAATTTCCTTG
1216151	-	uridylate kinase	720	TCATTAGCTTAAATTAGCTAAATTTAATGGAATTTAAAATATAATTTCAAG
1216171	-	uridylate kinase	720	TCATATCAATCCTTTGGAACTCATTAGCTTAAATTAGCTAAATTTAATGGA
1222277	-	putative ribosomal pseudouridine synthase	969	TCTTCTATCTAATCTAAACAAAATTTGCCTTCAGTTGGTAATATAAAGCTA
1319466	+	UDP-GlcNAc-specific C4%2C6 dehydratase%2FC5 epimerase	1005	ATAACCTTGCCAAGAATTTTAAAATAGGAACACTTATTGCTTTAATTTTAA
1357947	+	putative nucleotide sugar dehydratase	972	TTTACAACCTCTGCGTACTCAATTTGAACTTAATCTTGCTAGAATTTATGT
1373816	-	putative coiled-coil protein	339	ATTGTATCAAACAAGCAAAAAATCAGCCTCGATGTGATAGAATTTGCTGCA
1374985	-	putative fibronectin%2Ffibrinogen-binding protein	1308	TTAATGTAATTCTACCACAAAATTCGCCAAAATATTTTATAATTTCTTTTA
1377368	+	enterochelin uptake permease	939	GGCATGGGTGAAGATATAGCTTTAAATCTTGGAATTTCTTATAATGGTATA
1383681	-	putative periplasmic cytochrome C	516	GTAAATATATCTTTAAAATTATATTAAATTCATCTATGTTAGAATCACAAA
1386815	+	Holliday junction DNA helicase RuvB	1008	TAATCATTAAAGTTTAATGTAAATTCTAGCAAATTTTAGCTAAAATCTTAT
1447587	-	putative ferredoxin	1662	TGTTCATCTTAAGCCTTAAGAAAATATTTGGTTATTTTAACATAGAATTTA
1447611	+	selenocysteine synthase	1323	CTTAATCTCTTTAAAACATCATTTTATAAATTCTATGTTAAAATAACCAAA
1475405	-	putative cytochrome P450	1362	AAGAAGCTTGAATTTGTTTCAAGGTTTGATTTAAAATGGTATGATTACACA
1476292	-	putative integral membrane protein	1122	AAAAAGCTTTGATTAAGAGAGCTTTTAAAGCAAAGTTGTTATAATTAAAAG
1483835	-	hypothetical protein	2340	GTAATAAAATTTCACAAAGACTTCCTAAGGAATTTAGCATAAAATATACCA
1485595	-	putative methyltransferase	774	TGATGCTTAAAGTTGAAGATGTTTTGAGACATTTATATAATAATAAAAATG
1494591	-	putative methyltransferase family protein	852	TGTGGTTAAAGGATTTATTCATGGAATTGAGAATTATGATAAGATGAAGGG
1518340	-	capsule polysaccharide export system periplasmic protein	1659	ATCCTGAAAGAATTTATGATATTTTAACAGCATTTATTGTATTATCTTTGA
1525713	-	putative radical SAM domain family protein	1320	AAAAGTTCGCTAAATTCGTAATTATCCATAAAATTTCTTTGCTATAATTAT
1536087	+	putative integral membrane protein	765	AAATTTGGCAAAACACCCCTACTTCACCTCTTAAACGCTATAATATGTATC
1546361	-	pyruvate-flavodoxin oxidoreductase	3561	TCAAGTTTTCGTTAAACGCCTTTTAAGAGAATTTATAGTAAATTGATAGTT
1579540	-	putative formate dehydrogenase iron-sulfur subunit	642	GCAAGCGGAGAAAGTGCTAATACGGTAACAAATTATGGTTATGATATCATG
1583260	-	hypothetical protein	714	ATTTTATTGAAATTCAGTGATTTTTAAATCAAATAGTATTAAGATAAATCG
1586293	+	putative molybdopterin converting factor subunit 2	447	AAGATTTAGGAATGATGGGAAATTTAGAAGTAAAGGAATAAAATGGTAAAA
1588303	+	CRISPR_11168_1	38	TAGGGTTTATTTTAGTCCCTTTTTAAATTTCTTTATGGTAAAATTATGGCA
1588369	+	CRISPR_11168_4	38	ATATTTTACAGTTTTAGTCCCTTTTTAAATTTCTTTATGGTAAAATATGAG
1588435	+	CRISPR_11168_1	38	TAGGGTTTATTTTAGTCCCTTTTTAAATTTCTTTATGGTAAAATTATGGCA
1596231	+	diaminopimelate epimerase	750	AAATACTAATTCTTATGCCGATTTTAGGCAAGAATGTGTTAAAGTAATACA
1596713	+	putative periplasmic protein	732	ACATCTAGTACATTTTTGTCAAAATTTAGATGAATTTGATACAATGCTTTG
1657802	+	50S ribosomal protein L17	354	TGCAAAACATTACAGATTTAAATTTAAGTGCTAGAAGTTATAATTGTCTTG
1682726	+	tRNA-Gly	75	ACTTATAGCAAAATAAACTCCTTTTAAGTTTATTTTGCTATACTTTTATCT
1682832	+	tRNA-Leu	89	CAAGGTTGGGGTCGCGAGTTCGAATCTCGTTTCCCGCTCCATAATCACCCG
1682939	+	tRNA-Cys	74	CCGTGCCGGTTCAAGTCCGGCCTCGGGCACCACTTTTTCAACATTATCAGG
1683034	+	tRNA-Ser	88	CTCCGGTTCGAATCCGGATGTCGCCTCCAAAAGGCAAAACTTTACTTTATC
1695203	-	ribonuclease H	441	GAAAATCAAGATTTTTTAGAATTCTTTTATGCTTTGGGTAAAATTTCAAAG
1699774	+	hypothetical protein	312	TAATGGGAAAAATCGTCGAACATTTTGCAAAAATTGCTATCATTACAAGTG
1707537	+	hypothetical protein	501	AAATTCTAACTTATCCTAATTTAGGAACACTTTTTGCTTTTTAAATATTTA
1723537	-	tRNA-Arg	77	TGTAGGTTATGGGTTCGATTCCTATCGGGCGCACCACCAAGATTTTATATG
1723709	-	tRNA-His	77	AAGGTTCGAATCCTTTCACCCCGACCATTTTTTATAAATTTATACAAAATG
1727925	-	recombinase A	1032	ATTCTAGCAAAATAAATCATTATTTAATTTTATTTTGTTAGAATTCTAACT
1727982	+	hypothetical protein	861	ATTCTAACAAAATAAAATTAAATAATGATTTATTTTGCTAGAATTAAAGCA
1753861	-	30S ribosomal protein S10	312	ATTTCATCAAATTCCTTGACTTTGAAAACAAGATTTTATATACTCTCATTT
1757564	-	dimethyladenosine transferase	801	TAATTCTACCTAAAAAGACTTAATTAAGAATTTTTAGATAAAATTATTTCT
1757615	+	hypothetical protein	537	GAAATAATTTTATCTAAAAATTCTTAATTAAGTCTTTTTAGGTAGAATTAT
1765249	-	2-isopropylmalate synthase	1536	TTTAAGAATTTTACAAACACATTTACTAAAAATATGATACATTAAGTATTA
1765253	-	2-isopropylmalate synthase	1536	TTAATTTAAGAATTTTACAAACACATTTACTAAAAATATGATACATTAAGT
1765327	+	hypothetical protein	630	AATGTGTTTGTAAAATTCTTAAATTAAGAAAATTATTGATATAATTGTAAT
21224	+	hypothetical protein	219	GTATATTACATTTAAGTCAATTTTATTTGAAAAAATTCTAAAATTGCTACC
*TSS locations are based upon C. jejuni YH002 (Ghatak et al., 2020), chromosomal accession no. CP020776 (white boxes) and plasmid accession no. CP020775 (grey boxes).
Gene products in bold represent known virulence genes.
